# Supplementary material for: Gastrointestinal symptoms have a minor impact on autism spectrum disorder and associations with gut microbiota and short-chain fatty acids
Source: Front Microbiol. 2022 Oct 7;13:1000419. doi: 10.3389/fmicb.2022.1000419 (PMC9585932; doi:10.3389/fmicb.2022.1000419)
Supplement: SUPPLEMENTARY FIGURE S1 — Gastrointestinal symptoms affected the microbiome in ASD. [file Data_Sheet_1.zip › Data Sheet 1.xls]

Taxa	mean(ASD)	variance(group1)	standard error(group1)	mean(TD)	variance(group2)	standard error(group2)	p value	q value
k__Bacteria;p__Actinobacteriota;c__Actinobacteria;o__Bifidobacteriales;f__Bifidobacteriaceae;g__Bifidobacterium;	0.10259543	0.023348975	0.022778633	0.10666065	0.020998334	0.021601612	0.872127872	0.95024799
k__Bacteria;p__Bacteroidota;c__Bacteroidia;o__Bacteroidales;f__Bacteroidaceae;g__Bacteroides;	0.094998459	0.012758451	0.016838086	0.20752726	0.032979725	0.027071808	0.000999001	0.002953222
k__Bacteria;p__Firmicutes;c__Clostridia;o__Lachnospirales;f__Lachnospiraceae;g__Blautia;	0.06895904	0.010218184	0.015068867	0.150367631	0.013984809	0.01762877	0.000999001	0.002953222
k__Bacteria;p__Firmicutes;c__Clostridia;o__Oscillospirales;f__Ruminococcaceae;g__Faecalibacterium;	0.121495766	0.014946346	0.018224737	0.128973128	0.014691689	0.018068812	0.76023976	0.844457937
k__Bacteria;p__Proteobacteria;c__Gammaproteobacteria;o__Enterobacterales;f__Enterobacteriaceae;g__Escherichia-Shigella;	0.013687462	0.002972923	0.008128035	0.021078971	0.006190693	0.011729064	0.557442557	0.667132867
k__Bacteria;p__Proteobacteria;c__Gammaproteobacteria;o__Burkholderiales;f__Oxalobacteraceae;g__Massilia;	0.033214459	0.007168903	0.012621765	3.67E-06	1.60E-10	1.88E-06	0.001998002	0.005294705
k__Bacteria;p__Bacteroidota;c__Bacteroidia;o__Bacteroidales;f__Prevotellaceae;g__Prevotella;	0.017200135	0.003279251	0.008536524	0.011104507	0.001410049	0.005597716	0.589410589	0.700869643
k__Bacteria;p__Firmicutes;c__Bacilli;o__Lactobacillales;f__Lactobacillaceae;g__Lactobacillus;	0.004854048	0.000193669	0.002074551	0.010353836	0.002323036	0.007184916	0.726273726	0.819314707
k__Bacteria;p__Firmicutes;c__Clostridia;o__Clostridiales;f__Clostridiaceae;g__Clostridium_sensu_stricto_1;	0.016544123	0.002533261	0.007502978	0.006184417	0.000118488	0.001622671	0.210789211	0.301359527
k__Bacteria;p__Firmicutes;c__Negativicutes;o__Veillonellales-Selenomonadales;f__Veillonellaceae;g__Megasphaera;	0.008147317	0.002045819	0.006742599	0.000900365	1.52E-05	0.000581534	0.293706294	0.399139322
k__Bacteria;p__Firmicutes;c__Clostridia;o__Lachnospirales;f__Lachnospiraceae;g__Fusicatenibacter;	0.026549406	0.002636161	0.007653846	0.030898604	0.00151497	0.005802241	0.653346653	0.759848302
k__Bacteria;p__Firmicutes;c__Bacilli;o__Erysipelotrichales;f__Erysipelatoclostridiaceae;g__Erysipelotrichaceae_UCG-003;	0.008051923	0.001618926	0.00599801	0.004075493	6.23E-05	0.001176452	0.927072927	0.995129148
k__Bacteria;p__Firmicutes;c__Bacilli;o__Lactobacillales;f__Streptococcaceae;g__Streptococcus;	0.013804869	0.000762221	0.004115609	0.024648879	0.002349736	0.007226088	0.206793207	0.297365425
k__Bacteria;p__Fusobacteriota;c__Fusobacteriia;o__Fusobacteriales;f__Fusobacteriaceae;g__Fusobacterium;	0.005606921	0.001014846	0.004748909	0.003210349	0.000311516	0.002631079	0.685314685	0.786016556
k__Bacteria;p__Firmicutes;c__Clostridia;o__Oscillospirales;f__Ruminococcaceae;g__Subdoligranulum;	0.02160877	0.000948226	0.004590391	0.025869179	0.001871443	0.006448847	0.623376623	0.731466555
k__Bacteria;p__Firmicutes;c__Clostridia;o__Lachnospirales;f__Lachnospiraceae;g__Anaerostipes;	0.017027693	0.001019643	0.004760118	0.033254817	0.001554949	0.005878301	0.036963037	0.064381628
k__Bacteria;p__Bacteroidota;c__Bacteroidia;o__Bacteroidales;f__Tannerellaceae;g__Parabacteroides;	0.016252073	0.001651223	0.006057544	0.009857057	0.000319029	0.002662616	0.366633367	0.484923276
k__Bacteria;p__Firmicutes;c__Negativicutes;o__Veillonellales-Selenomonadales;f__Selenomonadaceae;g__Megamonas;	0.011454527	0.001197363	0.0051583	0.000482837	2.30E-06	0.000226063	0.000999001	0.002953222
k__Bacteria;p__Proteobacteria;c__Alphaproteobacteria;o__Sphingomonadales;f__Sphingomonadaceae;g__Sphingomonas;	0.012598512	0.001333926	0.005444521	3.01E-05	2.27E-09	7.10E-06	0.000999001	0.002953222
k__Bacteria;p__Firmicutes;c__Clostridia;o__Lachnospirales;f__Lachnospiraceae;g__Agathobacter;	0.041351502	0.002821669	0.00791857	0.01221327	0.001055404	0.004842872	0.003996004	0.009785594
k__Bacteria;p__Proteobacteria;c__Alphaproteobacteria;o__Caulobacterales;f__Caulobacteraceae;g__Brevundimonas;	0.011163944	0.001232505	0.00523345	5.87E-06	3.12E-10	2.63E-06	0.000999001	0.002953222
k__Bacteria;p__Firmicutes;c__Clostridia;o__Lachnospirales;f__Lachnospiraceae;g__[Ruminococcus]_torques_group;	0.013431368	0.000556894	0.003517871	0.009010258	0.000721237	0.004003435	0.46953047	0.600675187
k__Bacteria;p__Firmicutes;c__Bacilli;o__Erysipelotrichales;f__Erysipelotrichaceae;g__Holdemanella;	0.002908026	0.000154144	0.001850789	0.006283479	0.000667469	0.003851318	0.504495504	0.611659582
k__Bacteria;p__Firmicutes;c__Clostridia;o__Peptostreptococcales-Tissierellales;f__Peptostreptococcaceae;g__Romboutsia;	0.011049472	0.000596578	0.003641056	0.01023863	0.000308115	0.002616678	0.875124875	0.952115333
k__Bacteria;p__Firmicutes;c__Clostridia;o__Lachnospirales;f__Lachnospiraceae;g__Roseburia;	0.023264944	0.001180026	0.005120819	0.012492112	0.00030759	0.002614446	0.048951049	0.084427988
k__Bacteria;p__Proteobacteria;c__Gammaproteobacteria;o__Enterobacterales;f__Enterobacteriaceae;g__Klebsiella;	0.003541291	0.000434099	0.003105903	0.00037717	7.92E-07	0.000132647	0.404595405	0.529470529
k__Bacteria;p__Firmicutes;c__Clostridia;o__Oscillospirales;f__Ruminococcaceae;g__Ruminococcus;	0.011305567	0.000328777	0.00270299	0.016664465	0.00064432	0.003783942	0.245754246	0.342883172
k__Bacteria;p__Proteobacteria;c__Alphaproteobacteria;o__Sphingomonadales;f__Sphingomonadaceae;g__Novosphingobium;	0.006962239	0.00039313	0.002955709	0.000144557	9.21E-07	0.00014306	0.005994006	0.013942171
k__Bacteria;p__Firmicutes;c__Clostridia;o__Peptostreptococcales-Tissierellales;f__Peptostreptococcaceae;g__Intestinibacter;	0.007549274	0.000226468	0.002243352	0.007211729	0.000117546	0.001616212	0.917082917	0.988703604
k__Bacteria;p__Firmicutes;c__Negativicutes;o__Veillonellales-Selenomonadales;f__Veillonellaceae;g__Veillonella;	0.004058615	0.000227579	0.002248846	0.000604646	6.22E-07	0.000117535	0.012987013	0.026257122
k__Bacteria;p__Firmicutes;c__Clostridia;o__Lachnospirales;f__Lachnospiraceae;g__[Eubacterium]_hallii_group;	0.009443931	0.000314571	0.002643948	0.018032991	0.000307924	0.002615868	0.020979021	0.039309176
k__Bacteria;p__Firmicutes;c__Clostridia;o__Monoglobales;f__Monoglobaceae;g__Monoglobus;	0.004726368	3.55E-05	0.000888438	0.008719676	0.00034602	0.002772967	0.183816184	0.269016979
k__Bacteria;p__Actinobacteriota;c__Coriobacteriia;o__Coriobacteriales;f__Coriobacteriaceae;g__Collinsella;	0.004583278	0.000142981	0.001782515	0.000321402	1.74E-06	0.000196381	0.000999001	0.002953222
k__Bacteria;p__Campylobacterota;c__Campylobacteria;o__Campylobacterales;f__Sulfurimonadaceae;g__Sulfuricurvum;	0.002371623	0.000125009	0.001666728	2.20E-06	1.19E-10	1.63E-06	0.003996004	0.009785594
k__Bacteria;p__Firmicutes;c__Clostridia;o__Lachnospirales;f__Lachnospiraceae;g__Lachnospira;	0.008172266	0.00021954	0.002208772	0.000815245	5.91E-06	0.000362492	0.000999001	0.002953222
k__Bacteria;p__Firmicutes;c__Clostridia;o__Peptostreptococcales-Tissierellales;f__Peptostreptococcaceae;g__Terrisporobacter;	0.002301912	1.91E-05	0.000651373	0.004559063	0.000143765	0.001787396	0.263736264	0.36039099
k__Bacteria;p__Firmicutes;c__Clostridia;o__Lachnospirales;f__Lachnospiraceae;g__[Ruminococcus]_gnavus_group;	0.00707084	0.000159519	0.001882784	0.005144631	4.58E-05	0.001008414	0.410589411	0.536368561
k__Bacteria;p__Proteobacteria;c__Gammaproteobacteria;o__Enterobacterales;f__Morganellaceae;g__Proteus;	0.001568118	0.000110655	0.001568118	3.08E-05	1.73E-08	1.96E-05	0.918081918	0.988703604
k__Archaea;p__Halobacterota;c__Methanosarcinia;o__Methanosarciniales;f__Methanosaetaceae;g__Methanosaeta;	7.12E-05	7.88E-08	4.18E-05	0.001518954	0.000103722	0.001518204	0.997002997	1
k__Bacteria;p__Campylobacterota;c__Campylobacteria;o__Campylobacterales;f__Helicobacteraceae;g__Helicobacter;	6.38E-05	1.26E-08	1.67E-05	0.001516753	9.91E-05	0.001483765	0.921078921	0.990493564
k__Bacteria;p__Proteobacteria;c__Gammaproteobacteria;o__Alteromonadales;f__Alteromonadaceae;g__Rheinheimera;	0.003778306	0.000188002	0.002043974	7.34E-07	2.42E-11	7.34E-07	0.002997003	0.007615672
k__Bacteria;p__Bacteroidota;c__Bacteroidia;o__Bacteroidales;f__Rikenellaceae;g__Alistipes;	0.005847606	0.000170344	0.001945618	0.005664157	0.000109931	0.00156298	0.955044955	1
k__Bacteria;p__Bacteroidota;c__Bacteroidia;o__Chitinophagales;f__Chitinophagaceae;g__Flavihumibacter;	0.003539089	0.000124469	0.001663123	2.94E-06	3.88E-10	2.94E-06	0.000999001	0.002953222
k__Bacteria;p__Proteobacteria;c__Gammaproteobacteria;o__Burkholderiales;f__Sutterellaceae;g__Parasutterella;	0.004068155	0.000104207	0.001521747	0.000843129	3.27E-06	0.000269674	0.004995005	0.011917343
k__Bacteria;p__Firmicutes;c__Bacilli;o__Erysipelotrichales;f__Erysipelotrichaceae;g__[Clostridium]_innocuum_group;	0.000835792	3.09E-06	0.000262079	0.002296776	6.10E-05	0.001164148	0.242757243	0.342883172
k__Bacteria;p__Firmicutes;c__Clostridia;o__Oscillospirales;f__Ruminococcaceae;g__CAG-352;	0.001951159	5.97E-05	0.001151403	0.000353689	3.49E-06	0.00027864	0.196803197	0.285769025
k__Bacteria;p__Caldisericota;c__Caldisericia;o__Caldisericales;f__Caldisericaceae;g__Caldisericum;	0	0	0	0.001068404	5.14E-05	0.001068404	0.000999001	0.002953222
k__Bacteria;p__Verrucomicrobiota;c__Verrucomicrobiae;o__Verrucomicrobiales;f__Akkermansiaceae;g__Akkermansia;	0.000310395	6.21E-07	0.000117514	0.002354012	7.43E-05	0.001285031	0.197802198	0.286658654
k__Bacteria;p__Proteobacteria;c__Gammaproteobacteria;o__Xanthomonadales;f__Xanthomonadaceae;g__Lysobacter;	0.002684953	6.28E-05	0.001181594	8.07E-06	5.53E-10	3.51E-06	0.001998002	0.005294705
k__Bacteria;p__Proteobacteria;c__Gammaproteobacteria;o__Enterobacterales;f__Enterobacteriaceae;g__Enterobacter;	0.001182142	3.84E-05	0.000924038	0.000231879	4.62E-07	0.000101324	0.413586414	0.539334128
k__Bacteria;p__Firmicutes;c__Bacilli;o__Erysipelotrichales;f__Erysipelatoclostridiaceae;g__Erysipelatoclostridium;	0.002533791	3.35E-05	0.000862181	0.005454292	8.01E-05	0.001333883	0.074925075	0.122996473
k__Bacteria;p__Firmicutes;c__Negativicutes;o__Veillonellales-Selenomonadales;f__Veillonellaceae;g__Dialister;	0.002605703	1.79E-05	0.000631466	0.002395104	5.57E-05	0.001112498	0.878121878	0.953977209
k__Bacteria;p__Firmicutes;c__Clostridia;o__Lachnospirales;f__Lachnospiraceae;g__[Eubacterium]_eligens_group;	0.006967376	0.000109179	0.001557627	0.000734528	1.24E-06	0.000166092	0.000999001	0.002953222
k__Bacteria;p__Firmicutes;c__Clostridia;o__Oscillospirales;f__Ruminococcaceae;g__Fournierella;	0.000343416	3.66E-06	0.000285099	0.000890826	3.32E-05	0.000859331	0.914085914	0.987266009
k__Bacteria;p__Proteobacteria;c__Gammaproteobacteria;o__Nitrosococcales;f__Nitrosococcaceae;g__CI75cm.2.12;	1.47E-06	4.74E-11	1.03E-06	0.000842396	3.19E-05	0.000842396	0.738261738	0.826229577
k__Bacteria;p__Proteobacteria;c__Gammaproteobacteria;o__Burkholderiales;f__Oxalobacteraceae;g__Noviherbaspirillum;	0.002312185	5.00E-05	0.001054442	0	0	0	0.000999001	0.002953222
k__Bacteria;p__Bacteroidota;c__Bacteroidia;o__Chitinophagales;f__Chitinophagaceae;g__Flavisolibacter;	0.002339336	5.03E-05	0.001057155	7.34E-07	2.42E-11	7.34E-07	0.004995005	0.011917343
k__Bacteria;p__Proteobacteria;c__Gammaproteobacteria;o__Pseudomonadales;f__Moraxellaceae;g__Acinetobacter;	0.001008233	2.83E-05	0.000792618	3.16E-05	6.79E-09	1.23E-05	0.001998002	0.005294705
k__Bacteria;p__Cyanobacteria;c__Cyanobacteriia;o__Chloroplast;f__unidentified_Chloroplast;g__unidentified_Chloroplast;	0.001532162	2.87E-05	0.000797986	6.46E-05	8.77E-09	1.40E-05	0.001998002	0.005294705
k__Bacteria;p__Firmicutes;c__Clostridia;o__Christensenellales;f__Christensenellaceae;g__Christensenellaceae_R-7_group;	0.001021441	3.86E-06	0.000292763	0.002289438	3.78E-05	0.000915926	0.205794206	0.297080352
k__Bacteria;p__Bacteroidota;c__Bacteroidia;o__Cytophagales;f__Hymenobacteraceae;g__Adhaeribacter;	0.0016459	3.06E-05	0.000824147	7.34E-07	2.42E-11	7.34E-07	0.003996004	0.009785594
k__Bacteria;p__Firmicutes;c__Clostridia;o__Lachnospirales;f__Lachnospiraceae;g__Lachnospiraceae_NK4A136_group;	0.005271577	5.26E-05	0.001081453	0.002990945	1.18E-05	0.000513009	0.04995005	0.085793836
k__Bacteria;p__Firmicutes;c__Clostridia;o__Oscillospirales;f__Butyricicoccaceae;g__Butyricicoccus;	0.002715772	1.21E-05	0.000518198	0.002037013	2.03E-05	0.000672004	0.460539461	0.593264375
k__Bacteria;p__Proteobacteria;c__Gammaproteobacteria;o__Xanthomonadales;f__Xanthomonadaceae;g__Thermomonas;	0.002454541	4.91E-05	0.001044282	1.39E-05	5.53E-09	1.11E-05	0.006993007	0.015819546
k__Bacteria;p__Firmicutes;c__Clostridia;o__Lachnospirales;f__Lachnospiraceae;g__Lachnospiraceae_UCG-003;	0.000868078	1.89E-05	0.000647654	0	0	0	0.000999001	0.002953222
k__Bacteria;p__Firmicutes;c__Clostridia;o__Lachnospirales;f__Lachnospiraceae;g__Hungatella;	0.000973745	2.88E-06	0.000252786	0.002108191	2.54E-05	0.000750643	0.156843157	0.231827933
k__Bacteria;p__Proteobacteria;c__Gammaproteobacteria;o__Burkholderiales;f__Comamonadaceae;g__Acidovorax;	0.001794127	3.57E-05	0.000890595	3.45E-05	4.91E-08	3.30E-05	0.014985015	0.029809333
k__Bacteria;p__Firmicutes;c__Clostridia;o__Lachnospirales;f__Lachnospiraceae;g__Lachnoclostridium;	0.00600317	3.43E-05	0.000873295	0.005062446	3.27E-05	0.000852389	0.468531469	0.600432383
k__Bacteria;p__Proteobacteria;c__Gammaproteobacteria;o__Pasteurellales;f__Pasteurellaceae;g__Haemophilus;	0.001518954	2.25E-05	0.000706742	0.001198286	5.21E-06	0.00034021	0.726273726	0.819314707
k__Bacteria;p__Verrucomicrobiota;c__Verrucomicrobiae;o__Verrucomicrobiales;f__Rubritaleaceae;g__Luteolibacter;	0.000702241	1.65E-05	0.000604679	7.34E-07	2.42E-11	7.34E-07	0.000999001	0.002953222
k__Bacteria;p__Firmicutes;c__Clostridia;o__Oscillospirales;f__Oscillospiraceae;g__Flavonifractor;	0.0028662	1.27E-05	0.000531657	0.005387517	3.73E-05	0.00091104	0.015984016	0.030488791
k__Bacteria;p__Bacteroidota;c__Bacteroidia;o__Chitinophagales;f__Chitinophagaceae;g__Parasegetibacter;	0.001569586	2.28E-05	0.000711597	0	0	0	0.000999001	0.002953222
k__Bacteria;p__Desulfobacterota;c__Syntrophia;o__Syntrophales;f__Syntrophaceae;g__Syntrophus;	0.000115939	1.35E-07	5.47E-05	0.000572359	1.47E-05	0.000572359	0.996003996	1
k__Bacteria;p__Bacteroidota;c__Bacteroidia;o__Bacteroidales;f__Prolixibacteraceae;g__BSV13;	0.000786627	1.56E-05	0.000588094	1.91E-05	1.64E-08	1.91E-05	0.041958042	0.072570786
k__Bacteria;p__Proteobacteria;c__Gammaproteobacteria;o__Burkholderiales;f__Hydrogenophilaceae;g__Thiobacillus;	0.00073306	1.41E-05	0.000560313	7.34E-06	4.41E-10	3.13E-06	0.010989011	0.022712663
k__Bacteria;p__Firmicutes;c__Clostridia;o__Lachnospirales;f__Lachnospiraceae;g__Tyzzerella;	0.001965835	1.63E-05	0.000602147	0.000990622	2.82E-06	0.000250359	0.140859141	0.211573851
k__Bacteria;p__Bacteroidota;c__Bacteroidia;o__Flavobacteriales;f__Flavobacteriaceae;g__Flavobacterium;	0.00093999	1.54E-05	0.000584843	2.20E-06	1.19E-10	1.63E-06	0.001998002	0.005294705
k__Bacteria;p__Proteobacteria;c__Gammaproteobacteria;o__Enterobacterales;f__Enterobacteriaceae;g__Citrobacter;	0.000672155	1.25E-05	0.000527389	0.000130615	1.13E-07	5.01E-05	0.38961039	0.511665326
k__Bacteria;p__Firmicutes;c__Clostridia;o__Lachnospirales;f__Lachnospiraceae;g__Lachnospiraceae_UCG-001;	0.000893761	1.14E-05	0.000504013	6.60E-06	7.24E-10	4.01E-06	0.000999001	0.002953222
k__Bacteria;p__Bacteroidota;c__Chlorobia;o__Chlorobiales;f__Chlorobiaceae;g__Chlorobium;	0	0	0	0.000496045	1.11E-05	0.000496045	0.000999001	0.002953222
k__Bacteria;p__Firmicutes;c__Negativicutes;o__Acidaminococcales;f__Acidaminococcaceae;g__Phascolarctobacterium;	0.000942925	4.12E-06	0.000302601	0.002086177	1.72E-05	0.00061757	0.102897103	0.165617463
k__Bacteria;p__Firmicutes;c__Clostridia;o__Lachnospirales;f__Lachnospiraceae;g__Coprococcus;	0.002013531	1.63E-05	0.000602218	0.002097917	2.03E-05	0.00067171	0.928071928	0.995129148
k__Bacteria;p__Firmicutes;c__Clostridia;o__Lachnospirales;f__Lachnospiraceae;g__Lachnospiraceae_ND3007_group;	0.002861797	1.71E-05	0.000617329	0.002362083	1.85E-05	0.000641826	0.573426573	0.682957492
k__Bacteria;p__Firmicutes;c__Negativicutes;o__Acidaminococcales;f__Acidaminococcaceae;g__Acidaminococcus;	0.000627394	6.13E-06	0.000369044	0.000498246	8.62E-06	0.000437578	0.643356643	0.749404442
k__Bacteria;p__Proteobacteria;c__Gammaproteobacteria;o__Burkholderiales;f__Sutterellaceae;g__Sutterella;	0.002405377	1.94E-05	0.000656159	0.000286914	1.42E-06	0.000177688	0.001998002	0.005294705
k__Bacteria;p__Firmicutes;c__Bacilli;o__Erysipelotrichales;f__Erysipelotrichaceae;g__Turicibacter;	0.001751567	1.19E-05	0.000514191	0.000408723	6.34E-07	0.000118698	0.000999001	0.002953222
k__Bacteria;p__Firmicutes;c__Clostridia;o__unidentified_Clostridia;f__Ruminococcaceae;g__unidentified_Ruminococcaceae;	0.001028046	1.00E-05	0.000472078	0.000504117	1.32E-06	0.00017146	0.367632368	0.485379389
k__Bacteria;p__Bacteroidota;c__Bacteroidia;o__Cytophagales;f__Microscillaceae;g__OLB12;	0.000716183	8.89E-06	0.000444448	0	0	0	0.000999001	0.002953222
k__Bacteria;p__Firmicutes;c__Bacilli;o__Lactobacillales;f__Streptococcaceae;g__Lactococcus;	0.00033461	2.70E-06	0.000244838	0.000465225	6.79E-06	0.000388446	0.814185814	0.897356298
k__Bacteria;p__Firmicutes;c__Clostridia;o__Oscillospirales;f__Ruminococcaceae;g__[Eubacterium]_siraeum_group;	0.000527598	3.10E-06	0.000262647	0.000680227	7.90E-06	0.000419118	0.784215784	0.86978791
k__Bacteria;p__Firmicutes;c__Clostridia;o__Lachnospirales;f__Lachnospiraceae;g__Dorea;	0.002080306	5.59E-06	0.00035237	0.001943087	1.41E-05	0.000560563	0.861138861	0.939654463
k__Bacteria;p__Firmicutes;c__Clostridia;o__Oscillospirales;f__Oscillospiraceae;g__UCG-002;	0.0024949	1.65E-05	0.000605268	0.0012746	9.12E-06	0.000450127	0.0999001	0.161143205
k__Bacteria;p__Firmicutes;c__Clostridia;o__Lachnospirales;f__Lachnospiraceae;g__Sellimonas;	0.002859596	1.84E-05	0.000640195	0.002097184	5.69E-06	0.000355642	0.296703297	0.402475039
k__Bacteria;p__Proteobacteria;c__Alphaproteobacteria;o__Sphingomonadales;f__Sphingomonadaceae;g__Altererythrobacter;	0.000606114	6.18E-06	0.000370604	7.34E-06	7.38E-10	4.05E-06	0.00999001	0.02076355
k__Bacteria;p__Bacteroidota;c__Bacteroidia;o__Cytophagales;f__Hymenobacteraceae;g__Pontibacter;	0.000963472	8.62E-06	0.000437545	7.34E-07	2.42E-11	7.34E-07	0.000999001	0.002953222
k__Bacteria;p__Desulfobacterota;c__Syntrophia;o__Syntrophales;f__Smithellaceae;g__Smithella;	4.04E-05	1.66E-08	1.92E-05	0.00035589	5.70E-06	0.00035589	0.998001998	1
k__Bacteria;p__Proteobacteria;c__Gammaproteobacteria;o__Burkholderiales;f__Methylophilaceae;g__Methylotenera;	0.000725722	7.06E-06	0.000396077	0	0	0	0.000999001	0.002953222
k__Bacteria;p__Bacteroidota;c__Bacteroidia;o__Chitinophagales;f__Chitinophagaceae;g__Ferruginibacter;	0.001359721	1.45E-05	0.00056669	1.47E-06	9.69E-11	1.47E-06	0.005994006	0.013942171
k__Bacteria;p__Proteobacteria;c__Gammaproteobacteria;o__Burkholderiales;f__Comamonadaceae;g__Comamonas;	0.000632531	5.99E-06	0.00036472	2.05E-05	1.18E-08	1.62E-05	0.008991009	0.018952638
k__Bacteria;p__Firmicutes;c__Bacilli;o__Lactobacillales;f__Enterococcaceae;g__Enterococcus;	0.00076388	3.07E-06	0.000261152	0.000809375	9.33E-06	0.000455443	0.942057942	1
k__Bacteria;p__Firmicutes;c__Clostridia;o__unidentified_Clostridia;f__Gracilibacteraceae;g__Lutispora;	0.000509253	5.37E-06	0.000345569	0	0	0	0.000999001	0.002953222
k__Bacteria;p__Firmicutes;c__Clostridia;o__Oscillospirales;f__Oscillospiraceae;g__UCG-005;	0.000906236	5.15E-06	0.00033819	0.000372767	1.22E-06	0.000164588	0.156843157	0.231827933
k__Bacteria;p__Proteobacteria;c__Gammaproteobacteria;o__Burkholderiales;f__Comamonadaceae;g__Pelomonas;	0.000708111	5.55E-06	0.000351256	7.34E-07	2.42E-11	7.34E-07	0.000999001	0.002953222
k__Bacteria;p__Firmicutes;c__Clostridia;o__Lachnospirales;f__Lachnospiraceae;g__Eisenbergiella;	0.000978148	5.80E-06	0.000358974	0.000219404	2.04E-07	6.74E-05	0.011988012	0.024303565
k__Bacteria;p__Firmicutes;c__Clostridia;o__Lachnospirales;f__Lachnospiraceae;g__[Eubacterium]_ruminantium_group;	0.000176844	3.31E-07	8.57E-05	0.000383041	4.26E-06	0.000307509	0.856143856	0.935579884
k__Bacteria;p__Proteobacteria;c__Gammaproteobacteria;o__Xanthomonadales;f__Xanthomonadaceae;g__Stenotrophomonas;	0.000438075	4.13E-06	0.000302863	2.86E-05	4.24E-09	9.71E-06	0.015984016	0.030488791
k__Bacteria;p__Proteobacteria;c__Gammaproteobacteria;o__Burkholderiales;f__Rhodocyclaceae;g__Sulfuritalea;	0.000425601	4.24E-06	0.000306776	0	0	0	0.000999001	0.002953222
k__Bacteria;p__Firmicutes;c__Bacilli;o__Bacillales;f__Bacillaceae;g__Bacillus;	0.000680227	6.61E-06	0.000383332	2.05E-05	2.00E-09	6.66E-06	0.027972028	0.051374368
k__Bacteria;p__Proteobacteria;c__Gammaproteobacteria;o__Burkholderiales;f__Oxalobacteraceae;g__Duganella;	0.000468894	4.94E-06	0.000331382	0	0	0	0.000999001	0.002953222
k__Bacteria;p__Bacteroidota;c__Bacteroidia;o__Cytophagales;f__Hymenobacteraceae;g__Rufibacter;	0.000895963	6.44E-06	0.00037829	0	0	0	0.000999001	0.002953222
k__Bacteria;p__Bacteroidota;c__Bacteroidia;o__Chitinophagales;f__Chitinophagaceae;g__Flaviaesturariibacter;	0.000611984	4.65E-06	0.000321397	0	0	0	0.000999001	0.002953222
k__Bacteria;p__Firmicutes;c__Clostridia;o__Oscillospirales;f__Ruminococcaceae;g__UBA1819;	0.000868078	3.72E-06	0.000287385	0.001273133	3.33E-06	0.000272155	0.310689311	0.4199116
k__Bacteria;p__Firmicutes;c__Clostridia;o__Oscillospirales;f__Oscillospiraceae;g__NK4A214_group;	0.000455686	2.75E-06	0.0002474	0.000369098	1.07E-06	0.000154355	0.792207792	0.87734057
k__Bacteria;p__Proteobacteria;c__Alphaproteobacteria;o__Rhodobacterales;f__Rhodobacteraceae;g__Rhodobacter;	0.000986953	5.76E-06	0.000357663	2.05E-05	8.94E-09	1.41E-05	0.000999001	0.002953222
k__Bacteria;p__Firmicutes;c__Clostridia;o__Lachnospirales;f__Lachnospiraceae;g__Lachnospiraceae_UCG-004;	0.002477289	8.61E-06	0.000437523	0.000420464	7.94E-07	0.000132845	0.000999001	0.002953222
k__Bacteria;p__Proteobacteria;c__Gammaproteobacteria;o__Burkholderiales;f__Comamonadaceae;g__Rhodoferax;	0.0004777	3.56E-06	0.00028139	0	0	0	0.000999001	0.002953222
k__Bacteria;p__Proteobacteria;c__Gammaproteobacteria;o__Xanthomonadales;f__Xanthomonadaceae;g__Arenimonas;	0.000906236	5.80E-06	0.000358923	0	0	0	0.000999001	0.002953222
k__Bacteria;p__Bacteroidota;c__Bacteroidia;o__Chitinophagales;f__Chitinophagaceae;g__Cnuella;	0.000631063	3.39E-06	0.00027436	0	0	0	0.000999001	0.002953222
k__Bacteria;p__Proteobacteria;c__Gammaproteobacteria;o__Burkholderiales;f__Nitrosomonadaceae;g__Ellin6067;	0.000810843	4.58E-06	0.000319148	8.07E-06	1.99E-09	6.65E-06	0.006993007	0.015819546
k__Bacteria;p__Desulfobacterota;c__Syntrophorhabdia;o__Syntrophorhabdales;f__Syntrophorhabdaceae;g__Syntrophorhabdus;	4.26E-05	1.49E-08	1.82E-05	0.000204729	1.89E-06	0.000204729	0.999000999	1
k__Bacteria;p__Campylobacterota;c__Campylobacteria;o__Campylobacterales;f__Sulfurovaceae;g__Sulfurovum;	6.16E-05	7.96E-08	4.21E-05	0.000200326	1.81E-06	0.000200326	0.976023976	1
k__Bacteria;p__Proteobacteria;c__Gammaproteobacteria;o__Cellvibrionales;f__Halieaceae;g__OM60(NOR5)_clade;	0.000286914	1.65E-06	0.000191587	0	0	0	0.000999001	0.002953222
k__Bacteria;p__Proteobacteria;c__Gammaproteobacteria;o__Pseudomonadales;f__Pseudomonadaceae;g__Pseudomonas;	0.000632531	2.69E-06	0.000244287	2.94E-05	5.41E-09	1.10E-05	0.002997003	0.007615672
k__Bacteria;p__Proteobacteria;c__Alphaproteobacteria;o__Caulobacterales;f__Caulobacteraceae;g__Caulobacter;	0.000554748	2.23E-06	0.000222642	1.83E-05	1.29E-08	1.69E-05	0.001998002	0.005294705
k__Bacteria;p__Firmicutes;c__Clostridia;o__Oscillospirales;f__Oscillospiraceae;g__Oscillibacter;	0.000652343	1.68E-06	0.000193271	0.000565022	1.57E-06	0.000186933	0.737262737	0.826229577
k__Bacteria;p__Actinobacteriota;c__Acidimicrobiia;o__Microtrichales;f__Ilumatobacteraceae;g__Ilumatobacter;	0.000515857	2.15E-06	0.000218726	7.34E-07	2.42E-11	7.34E-07	0.000999001	0.002953222
k__Bacteria;p__Deinococcota;c__Deinococci;o__Deinococcales;f__Deinococcaceae;g__Deinococcus;	0.000773419	3.99E-06	0.000297669	0	0	0	0.000999001	0.002953222
k__Bacteria;p__Campylobacterota;c__Campylobacteria;o__Campylobacterales;f__Arcobacteraceae;g__Pseudarcobacter;	0.000202527	1.39E-06	0.00017564	2.20E-06	2.18E-10	2.20E-06	0.024975025	0.046213138
k__Bacteria;p__Bacteroidota;c__Bacteroidia;o__Chitinophagales;f__Chitinophagaceae;g__Terrimonas;	0.000399918	1.80E-06	0.000199943	1.47E-06	9.69E-11	1.47E-06	0.005994006	0.013942171
k__Bacteria;p__Bacteroidota;c__Bacteroidia;o__Cytophagales;f__Microscillaceae;g__Chryseolinea;	0.000272971	1.39E-06	0.000175802	2.20E-06	6.94E-11	1.24E-06	0.006993007	0.015819546
k__Bacteria;p__Firmicutes;c__Clostridia;o__Eubacteriales;f__Eubacteriaceae;g__Eubacterium;	0.000285446	1.35E-06	0.000173233	0.000761678	2.81E-06	0.000249854	0.124875125	0.189285298
k__Bacteria;p__Bacteroidota;c__Bacteroidia;o__Sphingobacteriales;f__Sphingobacteriaceae;g__Pedobacter;	0.000424867	1.70E-06	0.000194184	1.47E-06	9.69E-11	1.47E-06	0.001998002	0.005294705
k__Bacteria;p__Firmicutes;c__Bacilli;o__Erysipelotrichales;f__Erysipelotrichaceae;g__Faecalitalea;	0.000280309	1.04E-06	0.000151744	0.000370566	1.32E-06	0.000170957	0.665334665	0.771372378
k__Bacteria;p__unidentified_Bacteria;c__Gammaproteobacteria;o__Burkholderiales;f__Oxalobacteraceae;g__unidentified_Oxalobacteraceae;	0.000395515	1.82E-06	0.000200977	0	0	0	0.000999001	0.002953222
k__Bacteria;p__Proteobacteria;c__Gammaproteobacteria;o__Competibacterales;f__Competibacteraceae;g__Candidatus_Competibacter;	7.34E-07	2.42E-11	7.34E-07	0.000151162	1.03E-06	0.000151162	0.508491508	0.613497072
k__Bacteria;p__Bacteroidota;c__Bacteroidia;o__Cytophagales;f__Hymenobacteraceae;g__Nibribacter;	0.000422665	2.06E-06	0.000214085	0	0	0	0.000999001	0.002953222
k__Bacteria;p__Desulfobacterota;c__Desulfuromonadia;o__unidentified_Desulfuromonadia;f__Geothermobacteraceae;g__Geothermobacter;	0.000306726	1.36E-06	0.000173577	0	0	0	0.000999001	0.002953222
k__Bacteria;p__Actinobacteriota;c__Actinobacteria;o__Micrococcales;f__Cellulomonadaceae;g__Cellulomonas;	0.000199592	1.03E-06	0.000151058	7.34E-07	2.42E-11	7.34E-07	0.001998002	0.005294705
k__Archaea;p__Euryarchaeota;c__Methanobacteria;o__Methanobacteriales;f__Methanobacteriaceae;g__Methanobrevibacter;	0	0	0	0.0001585	1.01E-06	0.000149528	0.000999001	0.002953222
k__Bacteria;p__Bacteroidota;c__Bacteroidia;o__Bacteroidales;f__Marinifilaceae;g__Butyricimonas;	0.000186384	2.93E-07	8.07E-05	0.000588503	2.08E-06	0.000215075	0.083916084	0.136547663
k__Bacteria;p__Proteobacteria;c__Alphaproteobacteria;o__Azospirillales;f__Azospirillaceae;g__Skermanella;	0.000418263	1.76E-06	0.000198027	2.20E-06	6.94E-11	1.24E-06	0.007992008	0.017089539
k__Bacteria;p__Actinobacteriota;c__Actinobacteria;o__Corynebacteriales;f__Mycobacteriaceae;g__Mycobacterium;	5.28E-05	2.17E-08	2.19E-05	0.000167305	9.55E-07	0.000145704	0.889110889	0.963095299
k__Bacteria;p__Bacteroidota;c__Bacteroidia;o__Flavobacteriales;f__Weeksellaceae;g__Chryseobacterium;	0.000256094	1.05E-06	0.000152676	7.34E-07	2.42E-11	7.34E-07	0.000999001	0.002953222
k__Bacteria;p__Actinobacteriota;c__Coriobacteriia;o__Coriobacteriales;f__Eggerthellaceae;g__Eggerthella;	0.000692702	1.42E-06	0.000177898	0.000501915	3.16E-07	8.38E-05	0.326673327	0.438321172
k__Bacteria;p__Proteobacteria;c__Gammaproteobacteria;o__Xanthomonadales;f__Rhodanobacteraceae;g__Aquimonas;	0.000252425	1.42E-06	0.000177333	7.34E-06	2.42E-09	7.34E-06	0.232767233	0.33023573
k__Bacteria;p__Firmicutes;c__Clostridia;o__Oscillospirales;f__Ruminococcaceae;g__Paludicola;	0.000262698	9.62E-07	0.000146227	8.81E-06	8.62E-10	4.38E-06	0.000999001	0.002953222
k__Bacteria;p__Actinobacteriota;c__Actinobacteria;o__Actinomycetales;f__Actinomycetaceae;g__Actinomyces;	0.000213534	1.56E-07	5.89E-05	0.000454952	9.04E-07	0.000141728	0.078921079	0.128985552
k__Bacteria;p__Firmicutes;c__Clostridia;o__Lachnospirales;f__Lachnospiraceae;g__[Eubacterium]_ventriosum_group;	0.001392741	2.84E-06	0.000251424	0.00075434	2.00E-06	0.000210854	0.051948052	0.088814411
k__Bacteria;p__Cyanobacteria;c__Cyanobacteriia;o__Cyanobacteriales;f__Phormidiaceae;g__Planktothrix_NIVA-CYA_15;	0.000140155	8.47E-07	0.000137168	0	0	0	0.000999001	0.002953222
k__Bacteria;p__Verrucomicrobiota;c__Verrucomicrobiae;o__Pedosphaerales;f__Pedosphaeraceae;g__ADurb.Bin063-1;	0.000162902	8.31E-07	0.00013589	0	0	0	0.000999001	0.002953222
k__Bacteria;p__Bacteroidota;c__Bacteroidia;o__Chitinophagales;f__Chitinophagaceae;g__Aurantisolimonas;	0.00022821	8.68E-07	0.000138894	0	0	0	0.000999001	0.002953222
k__Bacteria;p__Firmicutes;c__Clostridia;o__Peptostreptococcales-Tissierellales;f__Acidaminobacteraceae;g__Acidaminobacter;	0.000220138	8.34E-07	0.000136116	7.34E-07	2.42E-11	7.34E-07	0.001998002	0.005294705
k__Bacteria;p__Chloroflexi;c__Anaerolineae;o__Anaerolineales;f__Anaerolineaceae;g__Longilinea;	0	0	0	0.000132817	7.94E-07	0.000132817	0.000999001	0.002953222
k__Bacteria;p__Chloroflexi;c__Anaerolineae;o__Anaerolineales;f__Anaerolineaceae;g__Leptolinea;	2.13E-05	6.30E-09	1.18E-05	0.000132083	7.85E-07	0.000132083	0.936063936	1
k__Bacteria;p__Desulfobacterota;c__Desulfuromonadia;o__Geobacterales;f__Geobacteraceae;g__Geobacter;	0.00039845	1.28E-06	0.000168838	0	0	0	0.000999001	0.002953222
k__Bacteria;p__Proteobacteria;c__Alphaproteobacteria;o__Sphingomonadales;f__Sphingomonadaceae;g__Sphingorhabdus;	0.000501915	1.93E-06	0.000207173	2.94E-06	2.39E-10	2.30E-06	0.001998002	0.005294705
k__Bacteria;p__Proteobacteria;c__Gammaproteobacteria;o__Burkholderiales;f__Comamonadaceae;g__Aquabacterium;	0.000268569	9.56E-07	0.00014575	0	0	0	0.000999001	0.002953222
k__Bacteria;p__Bacteroidota;c__Bacteroidia;o__Bacteroidales;f__Marinifilaceae;g__Odoribacter;	0.000453485	8.35E-07	0.000136235	0.000641336	1.64E-06	0.000190739	0.41958042	0.546190651
k__Bacteria;p__Proteobacteria;c__Alphaproteobacteria;o__Rhizobiales;f__Devosiaceae;g__Devosia;	0.000420464	1.39E-06	0.000175479	9.54E-06	1.07E-09	4.88E-06	0.003996004	0.009785594
k__Bacteria;p__Firmicutes;c__Clostridia;o__Oscillospirales;f__Ruminococcaceae;g__Anaerotruncus;	0.000247289	3.13E-07	8.34E-05	0.00044101	9.71E-07	0.000146922	0.264735265	0.361091115
k__Bacteria;p__Firmicutes;c__Clostridia;o__Oscillospirales;f__Oscillospiraceae;g__Colidextribacter;	0.000536404	8.94E-07	0.000140923	0.000316265	4.14E-07	9.59E-05	0.207792208	0.29822402
k__Bacteria;p__Bacteroidota;c__Bacteroidia;o__Chitinophagales;f__Chitinophagaceae;g__Dinghuibacter;	0.000411659	1.21E-06	0.000163907	7.34E-07	2.42E-11	7.34E-07	0.005994006	0.013942171
k__Bacteria;p__Proteobacteria;c__Alphaproteobacteria;o__Rhizobiales;f__Beijerinckiaceae;g__alphaI_cluster;	0.000440276	1.44E-06	0.000178635	0	0	0	0.000999001	0.002953222
k__Bacteria;p__Bacteroidota;c__Bacteroidia;o__Cytophagales;f__Cyclobacteriaceae;g__Algoriphagus;	0.000275173	1.12E-06	0.000157602	1.47E-06	4.74E-11	1.03E-06	0.002997003	0.007615672
k__Bacteria;p__Proteobacteria;c__Gammaproteobacteria;o__Enterobacterales;f__Pectobacteriaceae;g__Pectobacterium;	0.000159967	5.56E-07	0.000111115	0.000460089	7.50E-07	0.000129082	0.080919081	0.131960347
k__Bacteria;p__Bacteroidota;c__Bacteroidia;o__Bacteroidales;f__Paludibacteraceae;g__Paludibacter;	5.21E-05	2.82E-08	2.50E-05	0.000112271	5.67E-07	0.000112271	0.995004995	1
k__Bacteria;p__Firmicutes;c__Clostridia;o__Oscillospirales;f__Oscillospiraceae;g__UCG-003;	0.000790296	1.42E-06	0.000177523	0.000146025	2.45E-07	7.38E-05	0.000999001	0.002953222
k__Bacteria;p__Bacteroidota;c__Bacteroidia;o__Chitinophagales;f__Chitinophagaceae;g__Sediminibacterium;	0.000331675	1.17E-06	0.000160904	4.40E-06	1.78E-10	1.99E-06	0.001998002	0.005294705
k__Bacteria;p__Firmicutes;c__Bacilli;o__Erysipelotrichales;f__Erysipelotrichaceae;g__Dubosiella;	6.46E-05	1.55E-08	1.86E-05	0.000153363	5.06E-07	0.000106023	0.701298701	0.800559441
k__Bacteria;p__Proteobacteria;c__Alphaproteobacteria;o__Rickettsiales;f__Mitochondria;g__unidentified_Mitochondria;	0.000134284	4.71E-07	0.000102292	1.98E-05	1.16E-09	5.08E-06	0.23976024	0.33950782
k__Bacteria;p__Proteobacteria;c__Alphaproteobacteria;o__Caulobacterales;f__Caulobacteraceae;g__Phenylobacterium;	0.000219404	5.47E-07	0.00011024	4.40E-06	1.78E-10	1.99E-06	0.000999001	0.002953222
k__Bacteria;p__Proteobacteria;c__Gammaproteobacteria;o__Burkholderiales;f__Comamonadaceae;g__Ottowia;	8.07E-06	2.93E-09	8.07E-06	0.000101997	4.55E-07	0.000100507	0.481518482	0.607201087
k__Bacteria;p__Bacteroidota;c__Bacteroidia;o__Bacteroidales;f__Rikenellaceae;g__Rikenellaceae_RC9_gut_group;	1.76E-05	2.41E-09	7.32E-06	0.000107134	4.34E-07	9.82E-05	0.795204795	0.87934718
k__Bacteria;p__Proteobacteria;c__Gammaproteobacteria;o__Methylococcales;f__Methylomonadaceae;g__Crenothrix;	0.000168039	4.98E-07	0.000105161	0	0	0	0.000999001	0.002953222
k__Bacteria;p__Proteobacteria;c__Alphaproteobacteria;o__Rhizobiales;f__Xanthobacteraceae;g__Tardiphaga;	0.000151162	5.17E-07	0.000107161	0	0	0	0.000999001	0.002953222
k__Bacteria;p__Actinobacteriota;c__Actinobacteria;o__Propionibacteriales;f__Nocardioidaceae;g__Nocardioides;	0.000355156	1.02E-06	0.000150404	2.94E-06	2.39E-10	2.30E-06	0.006993007	0.015819546
k__Archaea;p__Halobacterota;c__Methanomicrobia;o__Methanomicrobiales;f__Methanoregulaceae;g__Methanolinea;	0	0	0	9.61E-05	4.16E-07	9.61E-05	0.000999001	0.002953222
k__Bacteria;p__Proteobacteria;c__Alphaproteobacteria;o__Rhizobiales;f__Xanthobacteraceae;g__Bradyrhizobium;	0.000256094	5.27E-07	0.000108208	1.98E-05	3.79E-09	9.17E-06	0.002997003	0.007615672
k__Bacteria;p__Myxococcota;c__Myxococcia;o__Myxococcales;f__Anaeromyxobacteraceae;g__Anaeromyxobacter;	0.000223807	4.80E-07	0.000103312	0	0	0	0.000999001	0.002953222
k__Bacteria;p__Bacteroidota;c__Bacteroidia;o__Flavobacteriales;f__Weeksellaceae;g__Cloacibacterium;	0.000181981	4.41E-07	9.90E-05	4.18E-05	6.54E-08	3.81E-05	0.193806194	0.281969011
k__Bacteria;p__Actinobacteriota;c__Actinobacteria;o__Micrococcales;f__Intrasporangiaceae;g__Ornithinibacter;	0.000309661	8.11E-07	0.000134206	8.07E-06	1.64E-09	6.04E-06	0.007992008	0.017089539
k__Bacteria;p__Firmicutes;c__Clostridia;o__Oscillospirales;f__Oscillospiraceae;g__Intestinimonas;	0.000107868	4.01E-08	2.98E-05	0.000241418	4.20E-07	9.66E-05	0.153846154	0.228307692
k__Bacteria;p__Campylobacterota;c__Campylobacteria;o__Campylobacterales;f__Campylobacteraceae;g__Campylobacter;	7.34E-06	5.40E-10	3.46E-06	9.98E-05	3.47E-07	8.78E-05	0.481518482	0.607201087
k__Bacteria;p__Proteobacteria;c__Gammaproteobacteria;o__Pseudomonadales;f__Moraxellaceae;g__Cavicella;	0.000151895	3.84E-07	9.24E-05	0	0	0	0.000999001	0.002953222
k__Bacteria;p__Bacteroidota;c__Bacteroidia;o__Cytophagales;f__Hymenobacteraceae;g__Hymenobacter;	0.000352955	8.92E-07	0.000140816	7.34E-07	2.42E-11	7.34E-07	0.005994006	0.013942171
k__Bacteria;p__Proteobacteria;c__Alphaproteobacteria;o__Rhizobiales;f__Hyphomicrobiaceae;g__Hyphomicrobium;	0.000235548	4.56E-07	0.00010067	8.07E-06	2.44E-09	7.36E-06	0.005994006	0.013942171
k__Bacteria;p__Proteobacteria;c__Alphaproteobacteria;o__Caulobacterales;f__Hyphomonadaceae;g__Hirschia;	0.000173909	3.45E-07	8.75E-05	2.20E-06	1.19E-10	1.63E-06	0.000999001	0.002953222
k__Bacteria;p__Desulfobacterota;c__Desulfobulbia;o__Desulfobulbales;f__Desulfocapsaceae;g__[Desulfobacterium]_catecholicum_group;	0.000116673	3.19E-07	8.42E-05	1.47E-06	9.69E-11	1.47E-06	0.005994006	0.013942171
k__Bacteria;p__Firmicutes;c__Clostridia;o__Lachnospirales;f__Lachnospiraceae;g__Lachnospiraceae_FCS020_group;	0.000416795	3.89E-07	9.30E-05	0.000277374	4.11E-07	9.56E-05	0.290709291	0.395791365
k__Bacteria;p__Bacteroidota;c__Bacteroidia;o__Bacteroidales;f__Barnesiellaceae;g__Barnesiella;	0.000171708	4.92E-07	0.000104566	5.72E-05	6.05E-08	3.67E-05	0.353646354	0.469419668
k__Bacteria;p__Actinobacteriota;c__Acidimicrobiia;o__Microtrichales;f__Ilumatobacteraceae;g__CL500-29_marine_group;	0.00028618	5.73E-07	0.000112812	3.67E-06	4.08E-10	3.01E-06	0.000999001	0.002953222
k__Bacteria;p__Firmicutes;c__Bacilli;o__Erysipelotrichales;f__Erysipelotrichaceae;g__Holdemania;	0.000215735	1.93E-07	6.55E-05	0.000356624	4.14E-07	9.60E-05	0.243756244	0.342883172
k__Bacteria;p__Firmicutes;c__Clostridia;o__Clostridiales;f__Clostridiaceae;g__Clostridium_sensu_stricto_8;	0.000188585	4.67E-07	0.000101921	0	0	0	0.000999001	0.002953222
k__Bacteria;p__Desulfobacterota;c__Desulfovibrionia;o__Desulfovibrionales;f__Desulfovibrionaceae;g__Bilophila;	0.000321402	2.95E-07	8.09E-05	0.000194455	1.28E-07	5.33E-05	0.216783217	0.308739245
k__Bacteria;p__Cyanobacteria;c__Cyanobacteriia;o__Cyanobacteriales;f__Nostocaceae;g__Nostoc_PCC-7524;	0.000118875	3.03E-07	8.21E-05	0	0	0	0.000999001	0.002953222
k__Bacteria;p__Desulfobacterota;c__Desulfuromonadia;o__unidentified_Desulfuromonadia;f__Desulfuromonadaceae;g__Desulfuromonas;	0.000194455	3.86E-07	9.26E-05	0	0	0	0.000999001	0.002953222
k__Bacteria;p__Proteobacteria;c__Gammaproteobacteria;o__unidentified_Gammaproteobacteria;f__unidentified_Gammaproteobacteria;g__Acidibacter;	0.000142356	2.45E-07	7.38E-05	1.32E-05	1.26E-09	5.29E-06	0.022977023	0.042622378
k__Bacteria;p__Desulfobacterota;c__Desulfobulbia;o__Desulfobulbales;f__Desulfobulbaceae;g__Desulfobulbus;	0.000133551	2.40E-07	7.31E-05	2.35E-05	2.18E-08	2.20E-05	0.136863137	0.205988737
k__Bacteria;p__Actinobacteriota;c__Coriobacteriia;o__Coriobacteriales;f__Eggerthellaceae;g__Enterorhabdus;	8.81E-06	4.16E-10	3.04E-06	7.12E-05	1.96E-07	6.60E-05	0.703296703	0.801606995
k__Bacteria;p__Proteobacteria;c__Alphaproteobacteria;o__Acetobacterales;f__Acetobacteraceae;g__Roseococcus;	0.000119608	2.53E-07	7.50E-05	0	0	0	0.000999001	0.002953222
k__Bacteria;p__Firmicutes;c__Clostridia;o__Peptostreptococcales-Tissierellales;f__unidentified_Peptostreptococcales-Tissierellales;g__Fenollaria;	0.0001064	1.88E-07	6.47E-05	2.57E-05	3.61E-09	8.96E-06	0.0999001	0.161143205
k__Bacteria;p__Proteobacteria;c__Gammaproteobacteria;o__Burkholderiales;f__Rhodocyclaceae;g__Sulfurisoma;	7.70E-05	1.87E-07	6.44E-05	0	0	0	0.000999001	0.002953222
k__Bacteria;p__Verrucomicrobiota;c__Verrucomicrobiae;o__Opitutales;f__Opitutaceae;g__Opitutus;	8.73E-05	1.84E-07	6.40E-05	0	0	0	0.000999001	0.002953222
k__Bacteria;p__Synergistota;c__Synergistia;o__Synergistales;f__Synergistaceae;g__Lactivibrio;	0	0	0	6.31E-05	1.79E-07	6.31E-05	0.000999001	0.002953222
k__Bacteria;p__Proteobacteria;c__Alphaproteobacteria;o__Rhizobiales;f__Beijerinckiaceae;g__Methylobacterium-Methylorubrum;	0.000209131	3.94E-07	9.36E-05	0	0	0	0.000999001	0.002953222
k__Bacteria;p__Proteobacteria;c__Gammaproteobacteria;o__Aeromonadales;f__Aeromonadaceae;g__Aeromonas;	8.66E-05	1.72E-07	6.19E-05	1.47E-06	4.74E-11	1.03E-06	0.008991009	0.018952638
k__Bacteria;p__unidentified_Bacteria;c__Saccharimonadia;o__Saccharimonadales;f__Saccharimonadaceae;g__Candidatus_Saccharimonas;	4.40E-06	2.28E-10	2.25E-06	6.97E-05	1.63E-07	6.01E-05	0.090909091	0.147280667
k__Bacteria;p__Proteobacteria;c__Gammaproteobacteria;o__Burkholderiales;f__Comamonadaceae;g__Curvibacter;	0.000112271	1.79E-07	6.31E-05	0	0	0	0.000999001	0.002953222
k__Bacteria;p__Proteobacteria;c__Gammaproteobacteria;o__Pasteurellales;f__Pasteurellaceae;g__Actinobacillus;	1.47E-05	2.41E-09	7.31E-06	7.26E-05	1.55E-07	5.87E-05	0.462537463	0.593776466
k__Bacteria;p__Firmicutes;c__Negativicutes;o__Veillonellales-Selenomonadales;f__Veillonellaceae;g__Allisonella;	0.000108602	1.62E-07	6.00E-05	4.04E-05	1.69E-08	1.94E-05	0.327672328	0.438867991
k__Bacteria;p__Bacteroidota;c__Bacteroidia;o__Bacteroidales;f__Tannerellaceae;g__Macellibacteroides;	4.40E-06	4.76E-10	3.25E-06	5.72E-05	1.47E-07	5.72E-05	0.733266733	0.82436957
k__Bacteria;p__Berkelbacteria;c__unidentified_Berkelbacteria;o__unidentified_Berkelbacteria;f__unidentified_Berkelbacteria;g__unidentified_Berkelbacteria;	8.07E-06	1.54E-09	5.86E-06	5.72E-05	1.47E-07	5.72E-05	0.724275724	0.819314707
k__Bacteria;p__Proteobacteria;c__Gammaproteobacteria;o__Burkholderiales;f__Methylophilaceae;g__Methylophilus;	0.000205462	2.50E-07	7.46E-05	2.20E-06	1.19E-10	1.63E-06	0.000999001	0.002953222
k__Bacteria;p__Actinobacteriota;c__Actinobacteria;o__Propionibacteriales;f__Nocardioidaceae;g__Marmoricola;	0.000203261	2.92E-07	8.05E-05	2.94E-06	9.03E-11	1.42E-06	0.002997003	0.007615672
k__Bacteria;p__Firmicutes;c__Symbiobacteriia;o__Symbiobacteriales;f__Symbiobacteraceae;g__Symbiobacterium;	8.22E-05	1.63E-07	6.01E-05	0	0	0	0.000999001	0.002953222
k__Bacteria;p__Verrucomicrobiota;c__Verrucomicrobiae;o__Chthoniobacterales;f__Chthoniobacteraceae;g__Chthoniobacter;	0.000140155	2.03E-07	6.71E-05	0	0	0	0.000999001	0.002953222
k__Bacteria;p__Firmicutes;c__Bacilli;o__Erysipelotrichales;f__Erysipelotrichaceae;g__Erysipelothrix;	0.000181247	3.14E-07	8.36E-05	3.67E-06	4.08E-10	3.01E-06	0.00999001	0.02076355
k__Bacteria;p__Acidobacteriota;c__Acidobacteriae;o__Bryobacterales;f__Bryobacteraceae;g__Bryobacter;	0.000248022	4.03E-07	9.47E-05	3.67E-06	2.09E-10	2.16E-06	0.001998002	0.005294705
k__Bacteria;p__Bdellovibrionota;c__Bdellovibrionia;o__Bacteriovoracales;f__Bacteriovoracaceae;g__Peredibacter;	0.000151895	2.12E-07	6.87E-05	0	0	0	0.000999001	0.002953222
k__Bacteria;p__Acidobacteriota;c__Blastocatellia;o__Blastocatellales;f__Blastocatellaceae;g__JGI_0001001-H03;	0.000204729	3.23E-07	8.48E-05	5.14E-06	3.45E-10	2.77E-06	0.006993007	0.015819546
k__Bacteria;p__Proteobacteria;c__Gammaproteobacteria;o__Burkholderiales;f__Comamonadaceae;g__Caenimonas;	0.000132083	1.81E-07	6.35E-05	0	0	0	0.000999001	0.002953222
k__Bacteria;p__Firmicutes;c__Clostridia;o__Clostridiales;f__Clostridiaceae;g__Clostridium_sensu_stricto_10;	0.000111537	1.67E-07	6.08E-05	0	0	0	0.000999001	0.002953222
k__Bacteria;p__Actinobacteriota;c__Acidimicrobiia;o__Microtrichales;f__Iamiaceae;g__Iamia;	0.000184182	2.49E-07	7.44E-05	4.40E-06	2.78E-10	2.48E-06	0.008991009	0.018952638
k__Bacteria;p__Firmicutes;c__Bacilli;o__Exiguobacterales;f__Exiguobacteraceae;g__Exiguobacterium;	8.73E-05	1.39E-07	5.56E-05	0	0	0	0.000999001	0.002953222
k__Bacteria;p__Firmicutes;c__Clostridia;o__Peptostreptococcales-Tissierellales;f__Anaerovoracaceae;g__Family_XIII_AD3011_group;	7.56E-05	1.00E-08	1.49E-05	0.000265633	2.20E-07	6.99E-05	0.006993007	0.015819546
k__Bacteria;p__Proteobacteria;c__Alphaproteobacteria;o__Rhizobiales;f__Beijerinckiaceae;g__Microvirga;	0.000179046	2.18E-07	6.96E-05	2.20E-06	6.94E-11	1.24E-06	0.002997003	0.007615672
k__Bacteria;p__Proteobacteria;c__Alphaproteobacteria;o__Rhizobiales;f__Beijerinckiaceae;g__Bosea;	0.000162169	1.59E-07	5.94E-05	5.87E-06	9.56E-10	4.61E-06	0.001998002	0.005294705
k__Bacteria;p__Desulfobacterota;c__Desulfuromonadia;o__Geobacterales;f__Geobacteraceae;g__Citrifermentans;	0.000195923	2.80E-07	7.89E-05	0	0	0	0.000999001	0.002953222
k__Bacteria;p__Proteobacteria;c__Gammaproteobacteria;o__Burkholderiales;f__Comamonadaceae;g__Polaromonas;	0.000131349	1.64E-07	6.03E-05	1.47E-06	9.69E-11	1.47E-06	0.004995005	0.011917343
k__Bacteria;p__Actinobacteriota;c__Thermoleophilia;o__Gaiellales;f__Gaiellaceae;g__Gaiella;	0.000146759	1.93E-07	6.55E-05	5.14E-06	3.94E-10	2.96E-06	0.007992008	0.017089539
k__Bacteria;p__Bacteroidota;c__Bacteroidia;o__Flavobacteriales;f__Flavobacteriaceae;g__Lutibacter;	9.32E-05	1.46E-07	5.69E-05	0	0	0	0.000999001	0.002953222
k__Bacteria;p__Proteobacteria;c__Alphaproteobacteria;o__Acetobacterales;f__Acetobacteraceae;g__Roseomonas;	0.000212067	2.46E-07	7.39E-05	1.47E-05	9.69E-09	1.47E-05	0.002997003	0.007615672
k__Bacteria;p__Proteobacteria;c__Alphaproteobacteria;o__Azospirillales;f__Azospirillaceae;g__Niveispirillum;	0.000143824	1.96E-07	6.60E-05	0	0	0	0.000999001	0.002953222
k__Bacteria;p__Acidobacteriota;c__Acidobacteriae;o__unidentified_Acidobacteriae;f__unidentified_Acidobacteriae;g__Paludibaculum;	0.000151162	2.05E-07	6.75E-05	6.60E-06	1.96E-09	6.60E-06	0.005994006	0.013942171
k__Bacteria;p__Chloroflexi;c__Anaerolineae;o__Anaerolineales;f__Anaerolineaceae;g__Anaerolinea;	0.000190053	2.42E-07	7.34E-05	7.34E-07	2.42E-11	7.34E-07	0.001998002	0.005294705
k__Bacteria;p__Firmicutes;c__Clostridia;o__Lachnospirales;f__Lachnospiraceae;g__[Eubacterium]_xylanophilum_group;	0.000113004	1.00E-07	4.72E-05	7.19E-05	1.05E-07	4.83E-05	0.567432567	0.676905088
k__Bacteria;p__Proteobacteria;c__Gammaproteobacteria;o__Ectothiorhodospirales;f__Thioalkalispiraceae;g__Thioalkalispira-Sulfurivermis;	6.97E-05	1.02E-07	4.76E-05	0	0	0	0.000999001	0.002953222
k__Bacteria;p__Desulfobacterota;c__Desulfovibrionia;o__Desulfovibrionales;f__Desulfovibrionaceae;g__Desulfovibrio;	0.000197391	1.57E-07	5.91E-05	0.000103465	7.15E-08	3.99E-05	0.206793207	0.297365425
k__Bacteria;p__Myxococcota;c__Polyangia;o__Haliangiales;f__Haliangiaceae;g__Haliangium;	0.000214268	3.18E-07	8.40E-05	2.94E-06	1.40E-10	1.76E-06	0.004995005	0.011917343
k__Bacteria;p__Proteobacteria;c__Gammaproteobacteria;o__Burkholderiales;f__Rhodocyclaceae;g__Azospira;	0.000107868	1.46E-07	5.69E-05	1.10E-05	5.45E-09	1.10E-05	0.063936064	0.105894106
k__Bacteria;p__Firmicutes;c__Bacilli;o__Erysipelotrichales;f__Erysipelotrichaceae;g__Faecalibaculum;	7.34E-06	5.89E-10	3.62E-06	4.84E-05	9.00E-08	4.47E-05	0.729270729	0.821121216
k__Bacteria;p__Proteobacteria;c__Gammaproteobacteria;o__Burkholderiales;f__Sulfuricellaceae;g__Ferritrophicum;	6.24E-05	9.58E-08	4.61E-05	0	0	0	0.000999001	0.002953222
k__Bacteria;p__Proteobacteria;c__Gammaproteobacteria;o__Burkholderiales;f__Comamonadaceae;g__Hydrogenophaga;	0.000162169	1.71E-07	6.17E-05	7.34E-06	1.28E-09	5.34E-06	0.002997003	0.007615672
k__Bacteria;p__Proteobacteria;c__Alphaproteobacteria;o__Rhizobiales;f__Hyphomicrobiaceae;g__Pedomicrobium;	0.000132083	1.41E-07	5.60E-05	2.94E-06	2.39E-10	2.30E-06	0.004995005	0.011917343
k__Bacteria;p__Bdellovibrionota;c__Bdellovibrionia;o__Bdellovibrionales;f__Bdellovibrionaceae;g__Bdellovibrio;	0.000125479	1.20E-07	5.17E-05	7.34E-07	2.42E-11	7.34E-07	0.000999001	0.002953222
k__Bacteria;p__Proteobacteria;c__Alphaproteobacteria;o__Sphingomonadales;f__Sphingomonadaceae;g__Sphingopyxis;	0.000102731	1.09E-07	4.92E-05	4.40E-06	6.24E-10	3.73E-06	0.010989011	0.022712663
k__Bacteria;p__Firmicutes;c__Bacilli;o__Staphylococcales;f__Staphylococcaceae;g__Staphylococcus;	6.90E-05	1.98E-08	2.10E-05	4.99E-05	7.58E-08	4.10E-05	0.797202797	0.880244755
k__Bacteria;p__Proteobacteria;c__Gammaproteobacteria;o__Enterobacterales;f__Yersiniaceae;g__Serratia;	6.46E-05	7.72E-08	4.14E-05	2.64E-05	1.86E-09	6.44E-06	0.54045954	0.649855592
k__Bacteria;p__Firmicutes;c__Clostridia;o__Peptostreptococcales-Tissierellales;f__Fusibacteraceae;g__Fusibacter;	9.54E-05	1.16E-07	5.07E-05	1.47E-06	9.69E-11	1.47E-06	0.000999001	0.002953222
k__Bacteria;p__Fusobacteriota;c__Fusobacteriia;o__Fusobacteriales;f__Fusobacteriaceae;g__Cetobacterium;	7.56E-05	7.58E-08	4.10E-05	2.20E-06	1.19E-10	1.63E-06	0.000999001	0.002953222
k__Bacteria;p__Actinobacteriota;c__Actinobacteria;o__Micrococcales;f__Micrococcaceae;g__Rothia;	0.000138687	6.16E-08	3.70E-05	0.000186384	9.80E-08	4.67E-05	0.45954046	0.593006993
k__Bacteria;p__Firmicutes;c__Clostridia;o__Lachnospirales;f__Lachnospiraceae;g__Lachnospiraceae_UCG-010;	0.000203261	1.39E-07	5.55E-05	6.38E-05	4.81E-08	3.27E-05	0.032967033	0.058103417
k__Bacteria;p__Bacteroidota;c__Bacteroidia;o__Bacteroidales;f__Prolixibacteraceae;g__WCHB1-32;	0.000104933	1.22E-07	5.22E-05	0	0	0	0.000999001	0.002953222
k__Bacteria;p__Proteobacteria;c__Alphaproteobacteria;o__Rhizobiales;f__Rhizobiaceae;g__Allorhizobium-Neorhizobium-Pararhizobium-Rhizobium;	0.000168773	1.29E-07	5.34E-05	9.54E-06	2.96E-09	8.10E-06	0.002997003	0.007615672
k__Bacteria;p__Proteobacteria;c__Gammaproteobacteria;o__Burkholderiales;f__Methylophilaceae;g__MM2;	7.34E-05	7.63E-08	4.12E-05	0	0	0	0.000999001	0.002953222
k__Bacteria;p__Acidobacteriota;c__Blastocatellia;o__Pyrinomonadales;f__Pyrinomonadaceae;g__RB41;	9.76E-05	9.75E-08	4.65E-05	5.87E-06	2.62E-10	2.41E-06	0.018981019	0.036020246
k__Bacteria;p__Synergistota;c__Synergistia;o__Synergistales;f__Synergistaceae;g__Cloacibacillus;	2.94E-06	1.89E-10	2.05E-06	4.11E-05	6.30E-08	3.74E-05	0.325674326	0.437772373
k__Bacteria;p__Firmicutes;c__Clostridia;o__Clostridiales;f__Clostridiaceae;g__Clostridium_sensu_stricto_13;	0.000151895	1.56E-07	5.88E-05	4.40E-06	2.28E-10	2.25E-06	0.006993007	0.015819546
k__Bacteria;p__Proteobacteria;c__Gammaproteobacteria;o__Burkholderiales;f__Rhodocyclaceae;g__C39;	0	0	0	3.60E-05	5.82E-08	3.60E-05	0.000999001	0.002953222
k__Bacteria;p__Acidobacteriota;c__Thermoanaerobaculia;o__Thermoanaerobaculales;f__Thermoanaerobaculaceae;g__Subgroup_10;	0.000143824	1.52E-07	5.81E-05	2.20E-06	1.19E-10	1.63E-06	0.003996004	0.009785594
k__Bacteria;p__Proteobacteria;c__Gammaproteobacteria;o__Steroidobacterales;f__Steroidobacteraceae;g__Steroidobacter;	8.51E-05	9.24E-08	4.53E-05	0	0	0	0.000999001	0.002953222
k__Bacteria;p__Actinobacteriota;c__Acidimicrobiia;o__Microtrichales;f__Microtrichaceae;g__IMCC26207;	3.67E-06	2.59E-10	2.40E-06	3.45E-05	5.35E-08	3.45E-05	0.886113886	0.961252198
k__Bacteria;p__Proteobacteria;c__Alphaproteobacteria;o__Rhizobiales;f__Rhizobiaceae;g__Mesorhizobium;	9.76E-05	8.14E-08	4.25E-05	6.60E-06	3.27E-10	2.70E-06	0.00999001	0.02076355
k__Bacteria;p__Firmicutes;c__Clostridia;o__Peptostreptococcales-Tissierellales;f__unidentified_Peptostreptococcales-Tissierellales;g__Alkaliphilus;	7.78E-05	8.08E-08	4.24E-05	0	0	0	0.000999001	0.002953222
k__Archaea;p__Euryarchaeota;c__Thermococci;o__Methanofastidiosales;f__Methanofastidiosaceae;g__Candidatus_Methanofastidiosum;	0	0	0	3.38E-05	5.13E-08	3.38E-05	0.000999001	0.002953222
k__Bacteria;p__Bacteroidota;c__Bacteroidia;o__Bacteroidales;f__Rikenellaceae;g__Bact-08;	0	0	0	3.30E-05	4.91E-08	3.30E-05	0.000999001	0.002953222
k__Bacteria;p__Firmicutes;c__Clostridia;o__Clostridiales;f__Caloramatoraceae;g__Fonticella;	6.90E-05	7.59E-08	4.11E-05	0	0	0	0.000999001	0.002953222
k__Bacteria;p__Bacteroidota;c__Bacteroidia;o__Bacteroidales;f__Marinilabiliaceae;g__[Cytophaga]_xylanolytica_group;	6.97E-05	6.87E-08	3.91E-05	1.47E-06	9.69E-11	1.47E-06	0.001998002	0.005294705
k__Bacteria;p__Bacteroidota;c__Bacteroidia;o__Cytophagales;f__Microscillaceae;g__Ohtaekwangia;	0.00012768	1.42E-07	5.61E-05	0	0	0	0.000999001	0.002953222
k__Bacteria;p__Desulfobacterota;c__Desulfobacteria;o__Desulfobacterales;f__Desulfosarcinaceae;g__Desulfatirhabdium;	5.36E-05	4.92E-08	3.31E-05	7.34E-06	2.42E-09	7.34E-06	0.090909091	0.147280667
k__Bacteria;p__Proteobacteria;c__Alphaproteobacteria;o__Sphingomonadales;f__Sphingomonadaceae;g__Porphyrobacter;	0.000135018	9.66E-08	4.63E-05	2.20E-06	2.18E-10	2.20E-06	0.000999001	0.002953222
k__Bacteria;p__Desulfobacterota;c__Desulfobacteria;o__Desulfobacterales;f__Desulfosarcinaceae;g__Sva0081_sediment_group;	4.11E-05	2.81E-08	2.50E-05	3.16E-05	4.48E-08	3.16E-05	0.74025974	0.827217963
k__Bacteria;p__Proteobacteria;c__Gammaproteobacteria;o__Burkholderiales;f__Burkholderiaceae;g__Lautropia;	2.27E-05	2.77E-09	7.84E-06	3.23E-05	4.48E-08	3.15E-05	0.165422122	0.243538124
k__Bacteria;p__Desulfobacterota;c__Desulfovibrionia;o__Desulfovibrionales;f__Desulfomicrobiaceae;g__Desulfomicrobium;	1.98E-05	3.24E-09	8.49E-06	3.16E-05	4.48E-08	3.16E-05	0.072234277	0.118842203
k__Bacteria;p__Firmicutes;c__Clostridia;o__Lachnospirales;f__Lachnospiraceae;g__Catenibacillus;	1.03E-05	3.38E-10	2.74E-06	8.51E-05	6.49E-08	3.80E-05	0.01998002	0.037627347
k__Bacteria;p__Proteobacteria;c__Gammaproteobacteria;o__Burkholderiales;f__Burkholderiaceae;g__Ralstonia;	8.66E-05	7.16E-08	3.99E-05	0	0	0	0.000999001	0.002953222
k__Bacteria;p__Proteobacteria;c__Alphaproteobacteria;o__Caulobacterales;f__Hyphomonadaceae;g__SWB02;	9.25E-05	7.45E-08	4.07E-05	3.67E-06	1.60E-10	1.88E-06	0.002997003	0.007615672
k__Bacteria;p__Proteobacteria;c__Gammaproteobacteria;o__Vibrionales;f__Vibrionaceae;g__Vibrio;	3.82E-05	3.88E-08	2.94E-05	0	0	0	0.000999001	0.002953222
k__Bacteria;p__Bacteroidota;c__Bacteroidia;o__Chitinophagales;f__Saprospiraceae;g__OLB8;	5.87E-06	1.55E-09	5.87E-06	3.08E-05	3.69E-08	2.87E-05	1.16E-06	1.39E-05
k__Bacteria;p__Firmicutes;c__Bacilli;o__Lactobacillales;f__Leuconostocaceae;g__Weissella;	7.34E-05	5.80E-08	3.59E-05	3.52E-05	7.55E-09	1.30E-05	0.356643357	0.472552448
k__Bacteria;p__Proteobacteria;c__Alphaproteobacteria;o__Azospirillales;f__Azospirillaceae;g__Azospirillum;	4.48E-05	3.79E-08	2.90E-05	0	0	0	0.000999001	0.002953222
k__Bacteria;p__Firmicutes;c__Clostridia;o__Peptostreptococcales-Tissierellales;f__Anaerovoracaceae;g__Anaerovorax;	2.13E-05	5.56E-09	1.11E-05	2.79E-05	3.50E-08	2.79E-05	0.328426102	0.439084987
k__Bacteria;p__Proteobacteria;c__Gammaproteobacteria;o__Burkholderiales;f__Burkholderiaceae;g__Burkholderia-Caballeronia-Paraburkholderia;	7.04E-05	5.58E-08	3.52E-05	0	0	0	0.000999001	0.002953222
k__Bacteria;p__Proteobacteria;c__Gammaproteobacteria;o__Burkholderiales;f__Nitrosomonadaceae;g__GOUTA6;	6.09E-05	5.19E-08	3.40E-05	2.20E-06	1.19E-10	1.63E-06	0.026973027	0.049786035
k__Bacteria;p__Proteobacteria;c__Gammaproteobacteria;o__Burkholderiales;f__Nitrosomonadaceae;g__MND1;	0.000117407	8.99E-08	4.47E-05	5.87E-06	3.12E-10	2.63E-06	0.013986014	0.027972028
k__Bacteria;p__Proteobacteria;c__Gammaproteobacteria;o__Burkholderiales;f__Chromobacteriaceae;g__Vogesella;	3.52E-05	3.38E-08	2.74E-05	0	0	0	0.000999001	0.002953222
k__Bacteria;p__Firmicutes;c__Bacilli;o__Erysipelotrichales;f__Erysipelotrichaceae;g__Faecalicoccus;	3.67E-06	6.06E-10	3.67E-06	5.50E-05	5.50E-08	3.50E-05	0.150849151	0.224759177
k__Bacteria;p__Proteobacteria;c__Gammaproteobacteria;o__Xanthomonadales;f__Rhodanobacteraceae;g__Ahniella;	4.55E-05	3.35E-08	2.73E-05	0	0	0	0.000999001	0.002953222
k__Bacteria;p__Bacteroidota;c__Bacteroidia;o__Flavobacteriales;f__Crocinitomicaceae;g__Fluviicola;	3.60E-05	3.30E-08	2.71E-05	3.67E-06	3.08E-10	2.62E-06	0.20979021	0.300510301
k__Bacteria;p__Synergistota;c__Synergistia;o__Synergistales;f__Synergistaceae;g__JGI-0000079-D21;	0	0	0	2.64E-05	3.14E-08	2.64E-05	2.91E-11	2.70E-09
k__Bacteria;p__Bacteroidota;c__Bacteroidia;o__Bacteroidales;f__Barnesiellaceae;g__Coprobacter;	5.14E-06	3.94E-10	2.96E-06	2.94E-05	3.13E-08	2.64E-05	1.07E-06	1.30E-05
k__Bacteria;p__Firmicutes;c__Clostridia;o__Peptostreptococcales-Tissierellales;f__Anaerovoracaceae;g__Family_XIII_UCG-001;	6.75E-05	1.39E-08	1.76E-05	8.59E-05	4.57E-08	3.19E-05	0.626373626	0.731616842
k__Bacteria;p__Acidobacteriota;c__Blastocatellia;o__Blastocatellales;f__Blastocatellaceae;g__Aridibacter;	5.94E-05	3.99E-08	2.98E-05	0	0	0	0.000999001	0.002953222
k__Bacteria;p__Fibrobacterota;c__Fibrobacteria;o__Fibrobacterales;f__unidentified_Fibrobacterales;g__BBMC-4;	3.23E-05	2.99E-08	2.58E-05	0	0	0	1.14E-13	2.11E-11
k__Bacteria;p__Proteobacteria;c__Gammaproteobacteria;o__Burkholderiales;f__Gallionellaceae;g__Sideroxydans;	6.90E-05	5.86E-08	3.61E-05	0	0	0	0.000999001	0.002953222
k__Bacteria;p__Firmicutes;c__Clostridia;o__Oscillospirales;f__Ruminococcaceae;g__Negativibacillus;	0.000108602	5.15E-08	3.38E-05	9.69E-05	7.00E-08	3.94E-05	0.823176823	0.904884745
k__Bacteria;p__Firmicutes;c__Bacilli;o__Alicyclobacillales;f__Alicyclobacillaceae;g__Tumebacillus;	9.47E-05	6.74E-08	3.87E-05	0	0	0	0.000999001	0.002953222
k__Bacteria;p__Firmicutes;c__Clostridia;o__Peptococcales;f__Peptococcaceae;g__Peptococcus;	3.67E-05	2.83E-08	2.51E-05	1.47E-06	9.69E-11	1.47E-06	0.004995005	0.011917343
k__Bacteria;p__Proteobacteria;c__Gammaproteobacteria;o__Burkholderiales;f__Alcaligenaceae;g__Alcaligenes;	4.04E-05	2.93E-08	2.55E-05	2.94E-06	1.40E-10	1.76E-06	0.036963037	0.064381628
k__Bacteria;p__unidentified_Bacteria;c__Clostridia;o__Lachnospirales;f__Lachnospiraceae;g__unidentified_Lachnospiraceae;	0.000114472	3.87E-08	2.93E-05	1.83E-05	2.75E-09	7.82E-06	0.000999001	0.002953222
k__Bacteria;p__Bacteroidota;c__Bacteroidia;o__Bacteroidales;f__Prevotellaceae;g__Paraprevotella;	7.34E-07	2.42E-11	7.34E-07	2.94E-05	2.70E-08	2.45E-05	3.82E-11	2.83E-09
k__Bacteria;p__Firmicutes;c__Clostridia;o__Oscillospirales;f__Ruminococcaceae;g__Phocea;	2.86E-05	4.24E-09	9.71E-06	6.09E-05	2.95E-08	2.56E-05	0.255744256	0.35011483
k__Bacteria;p__Firmicutes;c__Clostridia;o__Peptostreptococcales-Tissierellales;f__Anaerovoracaceae;g__Mogibacterium;	5.87E-06	3.12E-10	2.63E-06	3.89E-05	2.47E-08	2.34E-05	0.014985015	0.029809333
k__Bacteria;p__Campylobacterota;c__Campylobacteria;o__Campylobacterales;f__Arcobacteraceae;g__Arcobacter;	2.72E-05	2.48E-08	2.35E-05	2.20E-06	1.19E-10	1.63E-06	1.95E-08	4.13E-07
k__Bacteria;p__Firmicutes;c__Bacilli;o__Lactobacillales;f__Carnobacteriaceae;g__Trichococcus;	8.15E-05	4.49E-08	3.16E-05	7.34E-07	2.42E-11	7.34E-07	0.000999001	0.002953222
k__Bacteria;p__Campylobacterota;c__Campylobacteria;o__Campylobacterales;f__Sulfurospirillaceae;g__Sulfurospirillum;	2.13E-05	6.90E-09	1.24E-05	0.000166571	7.85E-08	4.18E-05	0.000999001	0.002953222
k__Bacteria;p__Bacteroidota;c__Bacteroidia;o__Bacteroidales;f__Rikenellaceae;g__DMER64;	0	0	0	2.27E-05	2.33E-08	2.27E-05	9.31E-10	3.00E-08
k__Bacteria;p__Firmicutes;c__Clostridia;o__Eubacteriales;f__Anaerofustaceae;g__Anaerofustis;	3.96E-05	2.55E-08	2.38E-05	5.87E-05	1.12E-08	1.58E-05	0.562437562	0.672026846
k__Bacteria;p__Bacteroidota;c__Bacteroidia;o__Chitinophagales;f__Chitinophagaceae;g__Flavitalea;	6.53E-05	3.83E-08	2.92E-05	2.94E-06	1.40E-10	1.76E-06	0.008991009	0.018952638
k__Bacteria;p__Bacteroidota;c__Bacteroidia;o__Sphingobacteriales;f__Lentimicrobiaceae;g__Lentimicrobium;	1.47E-05	1.61E-09	5.99E-06	2.27E-05	2.33E-08	2.27E-05	0.160775686	0.237168109
k__Bacteria;p__Firmicutes;c__Clostridia;o__Peptostreptococcales-Tissierellales;f__unidentified_Peptostreptococcales-Tissierellales;g__Parvimonas;	1.10E-05	1.14E-09	5.03E-06	5.36E-05	2.61E-08	2.41E-05	0.027972028	0.051374368
k__Bacteria;p__Campylobacterota;c__Campylobacteria;o__Campylobacterales;f__Sulfurimonadaceae;g__Sulfurimonas;	3.52E-05	2.56E-08	2.39E-05	1.69E-05	1.86E-09	6.44E-06	0.531468531	0.640178004
k__Bacteria;p__Bacteroidota;c__Bacteroidia;o__Sphingobacteriales;f__AKYH767;g__unidentified_AKYH767;	3.67E-06	6.06E-10	3.67E-06	2.35E-05	2.18E-08	2.20E-05	7.43E-06	6.99E-05
k__Bacteria;p__Synergistota;c__Synergistia;o__Synergistales;f__Synergistaceae;g__Thermovirga;	0	0	0	2.20E-05	2.18E-08	2.20E-05	1.86E-09	5.12E-08
k__Bacteria;p__Bacteroidota;c__Bacteroidia;o__Bacteroidales;f__Prevotellaceae;g__Prevotellaceae_UCG-001;	3.96E-05	3.14E-08	2.64E-05	0	0	0	0.000999001	0.002953222
k__Bacteria;p__Actinobacteriota;c__Actinobacteria;o__Micrococcales;f__Microbacteriaceae;g__Agromyces;	7.04E-05	4.54E-08	3.18E-05	0	0	0	0.000999001	0.002953222
k__Bacteria;p__Proteobacteria;c__Gammaproteobacteria;o__Burkholderiales;f__Burkholderiaceae;g__Limnobacter;	7.19E-05	4.16E-08	3.04E-05	4.40E-06	8.72E-10	4.40E-06	0.008991009	0.018952638
k__Bacteria;p__Proteobacteria;c__Gammaproteobacteria;o__Thiotrichales;f__Thiotrichaceae;g__Thiothrix;	0	0	0	2.13E-05	2.04E-08	2.13E-05	3.72E-09	8.64E-08
k__Bacteria;p__Chloroflexi;c__Chloroflexia;o__Chloroflexales;f__Herpetosiphonaceae;g__Herpetosiphon;	6.38E-05	3.57E-08	2.82E-05	0	0	0	0.000999001	0.002953222
k__Bacteria;p__Proteobacteria;c__Alphaproteobacteria;o__Rhodospirillales;f__Rhodospirillaceae;g__Haematospirillum;	3.08E-05	2.18E-08	2.20E-05	0	0	0	4.55E-13	6.75E-11
k__Bacteria;p__Bacteroidota;c__Bacteroidia;o__Bacteroidales;f__Prolixibacteraceae;g__Roseimarinus;	1.54E-05	9.69E-09	1.47E-05	2.13E-05	2.04E-08	2.13E-05	0.322231866	0.434720082
k__Bacteria;p__Acidobacteriota;c__Blastocatellia;o__Blastocatellales;f__Blastocatellaceae;g__Blastocatella;	4.77E-05	2.50E-08	2.36E-05	0	0	0	0.000999001	0.002953222
k__Bacteria;p__Proteobacteria;c__Gammaproteobacteria;o__Burkholderiales;f__Neisseriaceae;g__Uruburuella;	0	0	0	2.05E-05	1.90E-08	2.05E-05	7.45E-09	1.63E-07
k__Bacteria;p__unidentified_Bacteria;c__Thermoleophilia;o__Solirubrobacterales;f__Solirubrobacteraceae;g__unidentified_Solirubrobacteraceae;	4.04E-05	2.17E-08	2.19E-05	0	0	0	0.000999001	0.002953222
k__Bacteria;p__Firmicutes;c__Clostridia;o__Peptostreptococcales-Tissierellales;f__Peptostreptococcaceae;g__Sporacetigenium;	4.77E-05	2.46E-08	2.34E-05	3.67E-06	2.59E-10	2.40E-06	0.022977023	0.042622378
k__Bacteria;p__unidentified_Bacteria;c__Vicinamibacteria;o__Vicinamibacterales;f__unidentified_Vicinamibacterales;g__unidentified_Vicinamibacterales;	6.24E-05	3.74E-08	2.88E-05	2.94E-06	3.88E-10	2.94E-06	0.020979021	0.039309176
k__Bacteria;p__Firmicutes;c__Clostridia;o__Peptostreptococcales-Tissierellales;f__unidentified_Peptostreptococcales-Tissierellales;g__Ezakiella;	3.23E-05	1.78E-08	1.99E-05	1.61E-05	1.86E-09	6.44E-06	0.009209653	0.019358533
k__Bacteria;p__Actinobacteriota;c__Coriobacteriia;o__Coriobacteriales;f__unidentified_Coriobacteriales;g__Raoultibacter;	3.30E-05	2.22E-08	2.22E-05	8.07E-06	6.02E-10	3.66E-06	0.395604396	0.51861919
k__Bacteria;p__Proteobacteria;c__Alphaproteobacteria;o__Dongiales;f__Dongiaceae;g__Dongia;	8.07E-05	3.80E-08	2.91E-05	1.47E-05	2.26E-09	7.08E-06	0.021978022	0.040974101
k__Bacteria;p__Bdellovibrionota;c__Bdellovibrionia;o__Bacteriovoracales;f__Bacteriovoracaceae;g__Bacteriovorax;	4.40E-05	2.19E-08	2.21E-05	0	0	0	0.000999001	0.002953222
k__Bacteria;p__Firmicutes;c__Clostridia;o__Peptostreptococcales-Tissierellales;f__Peptostreptococcaceae;g__Acetoanaerobium;	7.34E-07	2.42E-11	7.34E-07	1.91E-05	1.64E-08	1.91E-05	4.17E-07	5.74E-06
k__Bacteria;p__Proteobacteria;c__Alphaproteobacteria;o__Rhizobiales;f__Beijerinckiaceae;g__Methylocystis;	5.87E-05	2.62E-08	2.41E-05	5.14E-06	1.19E-09	5.14E-06	0.006993007	0.015819546
k__Bacteria;p__Firmicutes;c__Clostridia;o__Peptostreptococcales-Tissierellales;f__Anaerovoracaceae;g__[Eubacterium]_brachy_group;	8.59E-05	2.72E-08	2.46E-05	9.91E-05	4.72E-08	3.24E-05	0.737262737	0.826229577
k__Bacteria;p__Proteobacteria;c__Gammaproteobacteria;o__Methylococcales;f__Methylococcaceae;g__Methyloparacoccus;	1.47E-06	9.69E-11	1.47E-06	1.91E-05	1.64E-08	1.91E-05	3.03E-06	3.31E-05
k__Bacteria;p__unidentified_Bacteria;c__unidentified_Bacteria;o__unidentified_Bacteria;f__unidentified_Bacteria;g__unidentified_Bacteria;	7.34E-06	5.40E-10	3.46E-06	1.91E-05	1.64E-08	1.91E-05	0.011330455	0.023353327
k__Bacteria;p__Bacteroidota;c__Bacteroidia;o__Chitinophagales;f__Chitinophagaceae;g__Lacibacter;	3.96E-05	1.92E-08	2.06E-05	0	0	0	0.000999001	0.002953222
k__Bacteria;p__Actinobacteriota;c__Actinobacteria;o__Micrococcales;f__Intrasporangiaceae;g__Oryzihumus;	2.86E-05	1.63E-08	1.91E-05	0	0	0	3.64E-12	4.50E-10
k__Bacteria;p__WPS-2;c__unidentified_WPS-2;o__unidentified_WPS-2;f__unidentified_WPS-2;g__unidentified_WPS-2;	1.47E-06	9.69E-11	1.47E-06	1.83E-05	1.51E-08	1.83E-05	5.65E-06	5.59E-05
k__Bacteria;p__Actinobacteriota;c__Coriobacteriia;o__Coriobacteriales;f__Eggerthellaceae;g__Senegalimassilia;	1.61E-05	2.61E-09	7.61E-06	3.67E-05	2.39E-08	2.31E-05	0.445554446	0.576965792
k__Bacteria;p__Proteobacteria;c__Gammaproteobacteria;o__Oceanospirillales;f__Halomonadaceae;g__Halomonas;	3.67E-05	1.16E-08	1.60E-05	1.76E-05	1.40E-08	1.76E-05	0.428571429	0.556917688
k__Bacteria;p__Acidobacteriota;c__Vicinamibacteria;o__Vicinamibacterales;f__Vicinamibacteraceae;g__Luteitalea;	7.04E-05	3.99E-08	2.98E-05	5.87E-06	1.55E-09	5.87E-06	0.01998002	0.037627347
k__Bacteria;p__Firmicutes;c__Negativicutes;o__Veillonellales-Selenomonadales;f__Selenomonadaceae;g__Mitsuokella;	3.01E-05	8.02E-09	1.34E-05	3.23E-05	2.13E-08	2.17E-05	0.82842063	0.909301934
k__Bacteria;p__Proteobacteria;c__Alphaproteobacteria;o__Rhizobiales;f__Rhodomicrobiaceae;g__Rhodomicrobium;	1.25E-05	2.99E-09	8.15E-06	1.69E-05	1.28E-08	1.69E-05	0.429587103	0.557261591
k__Bacteria;p__Proteobacteria;c__Alphaproteobacteria;o__Rhodobacterales;f__Rhodobacteraceae;g__Rubellimicrobium;	7.48E-05	3.95E-08	2.96E-05	2.20E-06	2.18E-10	2.20E-06	0.013986014	0.027972028
k__Bacteria;p__Methylomirabilota;c__Methylomirabilia;o__Methylomirabilales;f__Methylomirabilaceae;g__Sh765B-TzT-35;	2.86E-05	1.51E-08	1.83E-05	7.34E-07	2.42E-11	7.34E-07	7.46E-11	3.95E-09
k__Bacteria;p__Acidobacteriota;c__Acidobacteriae;o__Solibacterales;f__Solibacteraceae;g__Candidatus_Solibacter;	5.28E-05	2.23E-08	2.22E-05	1.47E-06	9.69E-11	1.47E-06	0.000999001	0.002953222
k__Bacteria;p__Deferrisomatota;c__Defferrisomatia;o__Defferrisomatales;f__Defferrisomataceae;g__Deferrisoma;	3.82E-05	1.69E-08	1.94E-05	0	0	0	0.000999001	0.002953222
k__Bacteria;p__Proteobacteria;c__Alphaproteobacteria;o__Rhizobiales;f__Xanthobacteraceae;g__Rhodoplanes;	4.48E-05	1.81E-08	2.01E-05	0	0	0	0.000999001	0.002953222
k__Bacteria;p__Proteobacteria;c__Alphaproteobacteria;o__Rhodobacterales;f__Rhodobacteraceae;g__Paracoccus;	5.28E-05	2.47E-08	2.34E-05	1.54E-05	6.32E-09	1.19E-05	0.14985015	0.22417099
k__Bacteria;p__Proteobacteria;c__Alphaproteobacteria;o__Ferrovibrionales;f__Ferrovibrionaceae;g__Ferrovibrio;	3.52E-05	2.11E-08	2.16E-05	0	0	0	0.000999001	0.002953222
k__Bacteria;p__Actinobacteriota;c__Actinobacteria;o__Micrococcales;f__Microbacteriaceae;g__Leucobacter;	7.34E-06	8.37E-10	4.31E-06	2.27E-05	1.19E-08	1.63E-05	0.001450375	0.004236922
k__Bacteria;p__Proteobacteria;c__Gammaproteobacteria;o__Alteromonadales;f__Alteromonadaceae;g__Alishewanella;	1.98E-05	1.19E-08	1.63E-05	7.34E-07	2.42E-11	7.34E-07	2.16E-07	3.47E-06
k__Bacteria;p__Proteobacteria;c__Gammaproteobacteria;o__Xanthomonadales;f__Xanthomonadaceae;g__Pseudoxanthomonas;	4.77E-05	1.79E-08	2.00E-05	1.32E-05	3.64E-09	8.99E-06	0.107892108	0.172907007
k__Bacteria;p__Proteobacteria;c__Gammaproteobacteria;o__Burkholderiales;f__Comamonadaceae;g__Delftia;	4.70E-05	2.03E-08	2.12E-05	5.14E-06	2.46E-10	2.34E-06	0.031968032	0.056476856
k__Bacteria;p__Bacteroidota;c__Bacteroidia;o__Bacteroidales;f__Prevotellaceae;g__Alloprevotella;	3.89E-05	1.08E-08	1.55E-05	3.01E-05	1.16E-08	1.61E-05	0.664335664	0.771372378
k__Bacteria;p__Firmicutes;c__Clostridia;o__Lachnospirales;f__Defluviitaleaceae;g__Defluviitaleaceae_UCG-011;	5.58E-05	1.49E-08	1.82E-05	1.25E-05	8.57E-10	4.36E-06	0.006993007	0.015819546
k__Bacteria;p__unidentified_Bacteria;c__unidentified_Bacteria;o__Gemmatimonadales;f__Gemmatimonadaceae;g__unidentified_Gemmatimonadaceae;	3.96E-05	1.53E-08	1.84E-05	0	0	0	0.000999001	0.002953222
k__Bacteria;p__Firmicutes;c__Bacilli;o__Staphylococcales;f__Gemellaceae;g__Gemella;	8.59E-05	2.00E-08	2.11E-05	8.15E-05	8.85E-09	1.40E-05	0.846153846	0.926026776
k__Bacteria;p__Firmicutes;c__Clostridia;o__Lachnospirales;f__Lachnospiraceae;g__Shuttleworthia;	6.60E-06	1.57E-09	5.90E-06	1.76E-05	1.07E-08	1.54E-05	0.013530433	0.027281472
k__Bacteria;p__Proteobacteria;c__Alphaproteobacteria;o__Rhizobiales;f__unidentified_Rhizobiales;g__Bauldia;	3.82E-05	1.38E-08	1.75E-05	0	0	0	0.000999001	0.002953222
k__Bacteria;p__Actinobacteriota;c__Coriobacteriia;o__Coriobacteriales;f__Eggerthellaceae;g__Adlercreutzia;	9.69E-05	3.03E-08	2.59E-05	9.54E-06	7.74E-10	4.15E-06	0.000999001	0.002953222
k__Bacteria;p__Bacteroidota;c__Bacteroidia;o__Flavobacteriales;f__Flavobacteriaceae;g__Actibacter;	3.23E-05	1.67E-08	1.93E-05	0	0	0	1.14E-13	2.11E-11
k__Archaea;p__Crenarchaeota;c__Nitrososphaeria;o__Nitrososphaerales;f__Nitrososphaeraceae;g__Candidatus_Nitrocosmicus;	3.23E-05	1.26E-08	1.67E-05	0	0	0	1.14E-13	2.11E-11
k__Bacteria;p__Actinobacteriota;c__Actinobacteria;o__Frankiales;f__Geodermatophilaceae;g__Blastococcus;	4.04E-05	1.65E-08	1.92E-05	5.14E-06	3.45E-10	2.77E-06	0.035964036	0.062937063
k__Bacteria;p__Verrucomicrobiota;c__Verrucomicrobiae;o__Pedosphaerales;f__Pedosphaeraceae;g__DEV008;	1.54E-05	9.69E-09	1.47E-05	0	0	0	9.54E-07	1.18E-05
k__Bacteria;p__Firmicutes;c__Clostridia;o__Oscillospirales;f__Ruminococcaceae;g__Harryflintia;	1.47E-06	4.74E-11	1.03E-06	1.47E-05	9.69E-09	1.47E-05	0.00012111	0.000879351
k__Bacteria;p__Proteobacteria;c__Gammaproteobacteria;o__Burkholderiales;f__Gallionellaceae;g__Gallionella;	2.20E-05	1.02E-08	1.50E-05	0	0	0	1.86E-09	5.12E-08
k__Bacteria;p__Firmicutes;c__Bacilli;o__Erysipelotrichales;f__Erysipelatoclostridiaceae;g__Candidatus_Stoquefichus;	1.69E-05	8.90E-09	1.41E-05	1.03E-05	8.83E-10	4.43E-06	0.187738559	0.274216557
k__Bacteria;p__unidentified_Bacteria;c__Bacteroidia;o__Cytophagales;f__Microscillaceae;g__unidentified_Microscillaceae;	2.13E-05	9.37E-09	1.44E-05	0	0	0	3.72E-09	8.64E-08
k__Bacteria;p__Proteobacteria;c__Gammaproteobacteria;o__Cellvibrionales;f__Cellvibrionaceae;g__Cellvibrio;	4.26E-05	1.69E-08	1.94E-05	0	0	0	0.000999001	0.002953222
k__Bacteria;p__Proteobacteria;c__Gammaproteobacteria;o__Burkholderiales;f__Rhodocyclaceae;g__Methyloversatilis;	4.77E-05	1.55E-08	1.86E-05	0	0	0	0.000999001	0.002953222
k__Bacteria;p__Firmicutes;c__Clostridia;o__Lachnospirales;f__Lachnospiraceae;g__GCA-900066575;	6.68E-05	2.40E-08	2.31E-05	2.13E-05	4.27E-09	9.74E-06	0.070929071	0.116954157
k__Bacteria;p__Desulfobacterota;c__Desulfomonilia;o__Desulfomonilales;f__Desulfomonilaceae;g__Desulfomonile;	1.98E-05	9.54E-09	1.46E-05	8.07E-06	2.93E-09	8.07E-06	0.013852315	0.02785479
k__Bacteria;p__Bacteroidota;c__Bacteroidia;o__Cytophagales;f__Spirosomaceae;g__Pseudarcicella;	2.05E-05	9.18E-09	1.43E-05	0	0	0	7.45E-09	1.63E-07
k__Bacteria;p__Proteobacteria;c__Gammaproteobacteria;o__Pasteurellales;f__Pasteurellaceae;g__Aggregatibacter;	2.42E-05	1.23E-08	1.65E-05	8.07E-06	9.00E-10	4.47E-06	0.001259923	0.003709773
k__Bacteria;p__Acidobacteriota;c__Holophagae;o__Holophagales;f__Holophagaceae;g__Geothrix;	3.96E-05	1.35E-08	1.73E-05	0	0	0	0.000999001	0.002953222
k__Bacteria;p__Gemmatimonadetes;c__unidentified_Gemmatimonadetes;o__Gemmatimonadales;f__Gemmatimonadaceae;g__Gemmatimonas;	6.02E-05	2.00E-08	2.11E-05	2.20E-06	1.19E-10	1.63E-06	0.002997003	0.007615672
k__Bacteria;p__Spirochaetota;c__Leptospirae;o__Leptospirales;f__Leptospiraceae;g__RBG-16-49-21;	2.57E-05	1.23E-08	1.66E-05	4.40E-06	8.72E-10	4.40E-06	4.87E-06	4.95E-05
k__Bacteria;p__Desulfobacterota;c__Syntrophobacteria;o__Syntrophobacterales;f__Syntrophobacteraceae;g__Syntrophobacter;	0	0	0	1.32E-05	7.85E-09	1.32E-05	7.63E-06	6.99E-05
k__Bacteria;p__Desulfobacterota;c__Desulfobulbia;o__Desulfobulbales;f__Desulfocapsaceae;g__Desulfoprunum;	1.54E-05	2.61E-09	7.61E-06	1.32E-05	7.85E-09	1.32E-05	0.749256877	0.836012936
k__Bacteria;p__Proteobacteria;c__Alphaproteobacteria;o__Sphingomonadales;f__Sphingomonadaceae;g__Sphingobium;	4.33E-05	1.47E-08	1.81E-05	3.67E-06	2.09E-10	2.16E-06	0.018981019	0.036020246
k__Bacteria;p__Proteobacteria;c__Gammaproteobacteria;o__Burkholderiales;f__Rhodocyclaceae;g__Dechloromonas;	2.35E-05	1.05E-08	1.53E-05	2.20E-06	2.18E-10	2.20E-06	4.18E-07	5.74E-06
k__Bacteria;p__Firmicutes;c__Clostridia;o__Lachnospirales;f__Lachnospiraceae;g__Frisingicoccus;	1.25E-05	7.00E-09	1.25E-05	2.13E-05	7.05E-09	1.25E-05	0.103802445	0.166713018
k__Bacteria;p__Spirochaetota;c__Spirochaetia;o__Spirochaetales;f__Spirochaetaceae;g__Treponema;	3.16E-05	1.02E-08	1.50E-05	1.10E-05	3.47E-10	2.78E-06	0.000306903	0.002033233
k__Bacteria;p__Proteobacteria;c__Gammaproteobacteria;o__Burkholderiales;f__Comamonadaceae;g__Thiomonas;	0	0	0	1.25E-05	7.00E-09	1.25E-05	1.53E-05	0.000130132
k__Bacteria;p__Proteobacteria;c__Gammaproteobacteria;o__Pseudomonadales;f__Moraxellaceae;g__Perlucidibaca;	2.42E-05	8.74E-09	1.39E-05	0	0	0	2.33E-10	1.02E-08
k__Bacteria;p__Actinobacteriota;c__Actinobacteria;o__Micrococcales;f__Demequinaceae;g__Demequina;	3.74E-05	1.25E-08	1.67E-05	7.34E-07	2.42E-11	7.34E-07	0.00999001	0.02076355
k__Bacteria;p__Firmicutes;c__Bacilli;o__Erysipelotrichales;f__Erysipelotrichaceae;g__Solobacterium;	4.26E-05	8.65E-09	1.39E-05	4.99E-05	5.28E-09	1.08E-05	0.675324675	0.781733088
k__Bacteria;p__Cyanobacteria;c__Cyanobacteriia;o__Cyanobacteriales;f__Microcystaceae;g__Microcystis_PCC-7914;	4.99E-05	1.84E-08	2.02E-05	0	0	0	0.000999001	0.002953222
k__Bacteria;p__Fibrobacterota;c__Fibrobacteria;o__Fibrobacterales;f__Fibrobacteraceae;g__possible_genus_04;	2.64E-05	1.02E-08	1.51E-05	7.34E-07	2.42E-11	7.34E-07	5.53E-10	2.05E-08
k__Bacteria;p__Bacteroidota;c__Bacteroidia;o__Flavobacteriales;f__Flavobacteriaceae;g__Confluentibacter;	2.13E-05	7.74E-09	1.31E-05	0	0	0	3.72E-09	8.64E-08
k__Bacteria;p__Proteobacteria;c__Gammaproteobacteria;o__Legionellales;f__Legionellaceae;g__Legionella;	1.54E-05	4.54E-09	1.00E-05	1.25E-05	7.00E-09	1.25E-05	0.62710015	0.731616842
k__Archaea;p__Halobacterota;c__Methanosarcinia;o__Methanosarciniales;f__Methanoperedenaceae;g__Candidatus_Methanoperedens;	1.76E-05	6.97E-09	1.24E-05	0	0	0	1.19E-07	2.06E-06
k__Bacteria;p__Firmicutes;c__Clostridia;o__Christensenellales;f__Christensenellaceae;g__Christensenella;	3.08E-05	6.46E-09	1.20E-05	4.04E-05	9.86E-09	1.48E-05	0.619380619	0.731466555
k__Bacteria;p__Proteobacteria;c__Alphaproteobacteria;o__Rhizobiales;f__Xanthobacteraceae;g__Xanthobacter;	2.35E-05	1.07E-08	1.54E-05	3.67E-06	6.06E-10	3.67E-06	7.43E-06	6.99E-05
k__Bacteria;p__Firmicutes;c__Bacilli;o__Erysipelotrichales;f__Erysipelotrichaceae;g__Dielma;	2.79E-05	6.89E-09	1.24E-05	5.14E-05	1.06E-08	1.53E-05	0.216783217	0.308739245
k__Bacteria;p__Proteobacteria;c__Gammaproteobacteria;o__Burkholderiales;f__Comamonadaceae;g__Ramlibacter;	3.23E-05	1.25E-08	1.67E-05	0	0	0	1.14E-13	2.11E-11
k__Bacteria;p__Firmicutes;c__Clostridia;o__unidentified_Clostridia;f__Hungateiclostridiaceae;g__Saccharofermentans;	1.61E-05	2.16E-09	6.93E-06	3.38E-05	7.31E-09	1.27E-05	0.204795205	0.296214507
k__Bacteria;p__Myxococcota;c__Myxococcia;o__Myxococcales;f__Myxococcaceae;g__Archangium;	3.52E-05	9.39E-09	1.44E-05	0	0	0	0.000999001	0.002953222
k__Bacteria;p__Proteobacteria;c__Gammaproteobacteria;o__Burkholderiales;f__Rhodocyclaceae;g__Propionivibrio;	3.74E-05	1.36E-08	1.74E-05	4.40E-06	8.72E-10	4.40E-06	0.050949051	0.087307612
k__Bacteria;p__Firmicutes;c__Bacilli;o__Mycoplasmatales;f__Mycoplasmataceae;g__Mycoplasma;	1.39E-05	6.22E-09	1.18E-05	7.34E-06	1.28E-09	5.34E-06	0.136043867	0.205171848
k__Bacteria;p__Proteobacteria;c__Gammaproteobacteria;o__Burkholderiales;f__Comamonadaceae;g__Rhizobacter;	2.64E-05	8.31E-09	1.36E-05	0	0	0	2.91E-11	2.70E-09
k__Bacteria;p__Proteobacteria;c__Gammaproteobacteria;o__Salinisphaerales;f__Solimonadaceae;g__Nevskia;	1.47E-05	6.27E-09	1.18E-05	0	0	0	1.91E-06	2.14E-05
k__Bacteria;p__Proteobacteria;c__Alphaproteobacteria;o__Rhizobiales;f__Rhizobiaceae;g__Aliihoeflea;	2.94E-05	9.23E-09	1.43E-05	7.34E-07	2.42E-11	7.34E-07	3.82E-11	2.83E-09
k__Bacteria;p__unidentified_Bacteria;c__Alphaproteobacteria;o__Rhodospirillales;f__unidentified_Rhodospirillales;g__unidentified_Rhodospirillales;	1.32E-05	5.52E-09	1.11E-05	1.03E-05	4.10E-09	9.55E-06	0.596612721	0.708298623
k__Bacteria;p__Desulfobacterota;c__Desulfobaccia;o__Desulfobaccales;f__Desulfobaccaceae;g__Desulfobacca;	1.69E-05	5.68E-09	1.12E-05	0	0	0	2.38E-07	3.47E-06
k__Bacteria;p__Acidobacteriota;c__Thermoanaerobaculia;o__Thermoanaerobaculales;f__Thermoanaerobaculaceae;g__TPD-58;	0	0	0	1.10E-05	5.45E-09	1.10E-05	6.10E-05	0.000462106
k__Bacteria;p__Firmicutes;c__Bacilli;o__Bacillales;f__Planococcaceae;g__Planomicrobium;	3.52E-05	1.07E-08	1.54E-05	0	0	0	0.000999001	0.002953222
k__Bacteria;p__Firmicutes;c__Bacilli;o__Lactobacillales;f__Aerococcaceae;g__Abiotrophia;	3.67E-05	7.89E-09	1.32E-05	6.46E-05	1.04E-08	1.52E-05	0.150849151	0.224759177
k__Bacteria;p__Myxococcota;c__Polyangia;o__Polyangiales;f__Polyangiaceae;g__Pajaroellobacter;	1.76E-05	5.73E-09	1.13E-05	1.47E-06	9.69E-11	1.47E-06	1.05E-05	9.16E-05
k__Bacteria;p__Bacteroidota;c__Bacteroidia;o__Chitinophagales;f__Chitinophagaceae;g__Edaphobaculum;	2.27E-05	6.24E-09	1.18E-05	1.47E-06	4.74E-11	1.03E-06	1.31E-07	2.16E-06
k__Bacteria;p__Actinobacteriota;c__Actinobacteria;o__Pseudonocardiales;f__Pseudonocardiaceae;g__Lechevalieria;	1.39E-05	5.53E-09	1.11E-05	0	0	0	3.81E-06	3.93E-05
k__Bacteria;p__Actinobacteriota;c__Thermoleophilia;o__Solirubrobacterales;f__67-14;g__unidentified_67-14;	2.20E-06	1.19E-10	1.63E-06	1.10E-05	5.45E-09	1.10E-05	0.007537653	0.016851208
k__Bacteria;p__Bacteroidota;c__Bacteroidia;o__Chitinophagales;f__Chitinophagaceae;g__Puia;	1.76E-05	5.88E-09	1.14E-05	1.47E-06	4.74E-11	1.03E-06	1.05E-05	9.16E-05
k__Bacteria;p__Proteobacteria;c__Gammaproteobacteria;o__Burkholderiales;f__Sulfuricellaceae;g__Sulfuricella;	2.13E-05	8.63E-09	1.38E-05	0	0	0	3.72E-09	8.64E-08
k__Bacteria;p__Proteobacteria;c__Gammaproteobacteria;o__Burkholderiales;f__Nitrosomonadaceae;g__DSSD61;	1.10E-05	4.76E-09	1.03E-05	0	0	0	6.10E-05	0.000462106
k__Bacteria;p__Proteobacteria;c__Alphaproteobacteria;o__Sphingomonadales;f__Sphingomonadaceae;g__Sphingoaurantiacus;	2.57E-05	6.88E-09	1.24E-05	0	0	0	5.82E-11	3.32E-09
k__Bacteria;p__Chloroflexi;c__Chloroflexia;o__Chloroflexales;f__Chloroflexaceae;g__FFCH7168;	1.76E-05	5.88E-09	1.14E-05	0	0	0	1.19E-07	2.06E-06
k__Bacteria;p__unidentified_Bacteria;c__Saccharimonadia;o__Saccharimonadales;f__Saccharimonadaceae;g__TM7a;	2.79E-05	9.46E-09	1.45E-05	1.47E-06	9.69E-11	1.47E-06	1.49E-09	4.62E-08
k__Bacteria;p__Bacteroidota;c__Bacteroidia;o__Flavobacteriales;f__Flavobacteriaceae;g__Maritimimonas;	1.76E-05	5.88E-09	1.14E-05	0	0	0	1.19E-07	2.06E-06
k__Bacteria;p__Elusimicrobia;c__unidentified_Elusimicrobia;o__Lineage_IV;f__unidentified_Lineage_IV;g__unidentified_Lineage_IV;	1.32E-05	4.93E-09	1.05E-05	0	0	0	7.63E-06	6.99E-05
k__Bacteria;p__Proteobacteria;c__Gammaproteobacteria;o__Aeromonadales;f__Aeromonadaceae;g__Tolumonas;	1.25E-05	4.77E-09	1.03E-05	1.47E-06	9.69E-11	1.47E-06	0.000728579	0.002953222
k__Bacteria;p__unidentified_Bacteria;c__Saccharimonadia;o__Saccharimonadales;f__Saccharimonadaceae;g__TM7x;	6.02E-05	1.61E-08	1.89E-05	8.29E-05	1.04E-08	1.52E-05	0.336663337	0.448637128
k__Bacteria;p__unidentified_Bacteria;c__Alphaproteobacteria;o__unidentified_Alphaproteobacteria;f__unidentified_Alphaproteobacteria;g__unidentified_Alphaproteobacteria;	2.49E-05	6.80E-09	1.23E-05	5.14E-06	8.90E-10	4.45E-06	2.53E-05	0.000213472
k__Bacteria;p__Actinobacteriota;c__Coriobacteriia;o__Coriobacteriales;f__Atopobiaceae;g__Atopobium;	2.86E-05	6.77E-09	1.23E-05	1.39E-05	9.66E-10	4.63E-06	0.011927246	0.024303565
k__Bacteria;p__Bacteroidota;c__Bacteroidia;o__Chitinophagales;f__Chitinophagaceae;g__UTBCD1;	3.23E-05	8.35E-09	1.36E-05	2.20E-06	2.18E-10	2.20E-06	2.46E-10	1.02E-08
k__Bacteria;p__Spirochaetota;c__Spirochaetia;o__Spirochaetales;f__Spirochaetaceae;g__Spirochaeta;	2.27E-05	5.39E-09	1.09E-05	1.47E-06	9.69E-11	1.47E-06	1.31E-07	2.16E-06
k__Bacteria;p__Spirochaetota;c__Brachyspirae;o__Brachyspirales;f__unidentified_Brachyspirales;g__Exilispira;	0	0	0	9.54E-06	4.09E-09	9.54E-06	0.000244134	0.001646792
k__Bacteria;p__Desulfobacterota;c__Desulfobulbia;o__Desulfobulbales;f__Desulfurivibrionaceae;g__Desulfurivibrio;	1.47E-05	4.59E-09	1.01E-05	0	0	0	1.91E-06	2.14E-05
k__Bacteria;p__Proteobacteria;c__Alphaproteobacteria;o__Rhizobiales;f__Xanthobacteraceae;g__Rhodopseudomonas;	1.91E-05	5.08E-09	1.06E-05	0	0	0	2.98E-08	5.67E-07
k__Bacteria;p__Bacteroidota;c__Bacteroidia;o__Cytophagales;f__Spirosomaceae;g__Rudanella;	1.91E-05	5.82E-09	1.14E-05	0	0	0	2.98E-08	5.67E-07
k__Bacteria;p__Bacteroidota;c__Chlorobia;o__Chlorobiales;f__Chlorobiaceae;g__Chlorobaculum;	0	0	0	9.54E-06	4.09E-09	9.54E-06	0.000244134	0.001646792
k__Bacteria;p__Bacteroidota;c__Bacteroidia;o__Bacteroidales;f__Rikenellaceae;g__Anaerocella;	9.54E-06	4.09E-09	9.54E-06	0	0	0	0.000244134	0.001646792
k__Bacteria;p__Proteobacteria;c__Alphaproteobacteria;o__Rhizobiales;f__Pleomorphomonadaceae;g__Prosthecomicrobium;	2.79E-05	5.70E-09	1.13E-05	3.67E-06	6.06E-10	3.67E-06	2.50E-07	3.57E-06
k__Bacteria;p__Cyanobacteria;c__Vampirivibrionia;o__Obscuribacterales;f__Obscuribacteraceae;g__Candidatus_Obscuribacter;	1.54E-05	5.53E-09	1.11E-05	0	0	0	9.54E-07	1.18E-05
k__Bacteria;p__Firmicutes;c__Clostridia;o__Peptostreptococcales-Tissierellales;f__Sedimentibacteraceae;g__Sedimentibacter;	1.54E-05	4.29E-09	9.77E-06	2.20E-06	2.18E-10	2.20E-06	0.000277146	0.001852632
k__Bacteria;p__Proteobacteria;c__Gammaproteobacteria;o__Methylococcales;f__Methylomonadaceae;g__Methylomicrobium;	1.83E-05	5.08E-09	1.06E-05	0	0	0	5.96E-08	1.11E-06
k__Bacteria;p__Firmicutes;c__Clostridia;o__Peptostreptococcales-Tissierellales;f__unidentified_Peptostreptococcales-Tissierellales;g__Peptoniphilus;	1.61E-05	4.19E-09	9.65E-06	2.05E-05	4.03E-09	9.46E-06	0.479883613	0.607201087
k__Bacteria;p__Firmicutes;c__Clostridia;o__Oscillospirales;f__Butyricicoccaceae;g__UCG-009;	2.94E-05	7.05E-09	1.25E-05	5.87E-06	9.56E-10	4.61E-06	3.30E-06	3.55E-05
k__Bacteria;p__Proteobacteria;c__Alphaproteobacteria;o__Caulobacterales;f__Hyphomonadaceae;g__Oceanicaulis;	9.54E-06	3.50E-09	8.82E-06	0	0	0	0.000244134	0.001646792
k__Bacteria;p__Firmicutes;c__Clostridia;o__Oscillospirales;f__Ruminococcaceae;g__Candidatus_Soleaferrea;	3.52E-05	4.58E-09	1.01E-05	2.79E-05	2.33E-09	7.19E-06	0.551448551	0.661025566
k__Bacteria;p__Bacteroidota;c__Bacteroidia;o__Cytophagales;f__Spirosomaceae;g__Runella;	2.49E-05	7.39E-09	1.28E-05	0	0	0	1.16E-10	5.76E-09
k__Bacteria;p__Bacteroidota;c__Bacteroidia;o__Bacteroidales;f__Porphyromonadaceae;g__Porphyromonas;	1.91E-05	4.14E-09	9.59E-06	2.05E-05	3.19E-09	8.41E-06	0.89192208	0.964732046
k__Bacteria;p__Proteobacteria;c__Gammaproteobacteria;o__Burkholderiales;f__Nitrosomonadaceae;g__mle1-7;	2.49E-05	5.31E-09	1.09E-05	7.34E-07	2.42E-11	7.34E-07	2.10E-09	5.55E-08
k__Bacteria;p__Bacteroidota;c__Bacteroidia;o__Chitinophagales;f__Chitinophagaceae;g__Niastella;	1.69E-05	4.24E-09	9.71E-06	0	0	0	2.38E-07	3.47E-06
k__Bacteria;p__Firmicutes;c__Bacilli;o__Erysipelotrichales;f__Erysipelotrichaceae;g__Merdibacter;	1.03E-05	3.51E-09	8.83E-06	7.34E-07	2.42E-11	7.34E-07	0.000976534	0.002953222
k__Bacteria;p__Bacteroidota;c__Bacteroidia;o__Chitinophagales;f__Saprospiraceae;g__Phaeodactylibacter;	1.69E-05	4.44E-09	9.94E-06	0	0	0	2.38E-07	3.47E-06
k__Bacteria;p__Proteobacteria;c__Alphaproteobacteria;o__Tistrellales;f__Geminicoccaceae;g__Geminicoccus;	2.20E-05	4.96E-09	1.05E-05	0	0	0	1.86E-09	5.12E-08
k__Bacteria;p__Fibrobacterota;c__Chitinivibrionia;o__Chitinivibrionales;f__Chitinivibrionaceae;g__possible_genus_03;	8.81E-06	3.49E-09	8.81E-06	0	0	0	0.000488269	0.002953222
k__Bacteria;p__Firmicutes;c__Clostridia;o__Clostridiales;f__Clostridiaceae;g__Youngiibacter;	3.82E-05	7.73E-09	1.31E-05	0	0	0	0.000999001	0.002953222
k__Bacteria;p__Proteobacteria;c__Alphaproteobacteria;o__Rhizobiales;f__Xanthobacteraceae;g__Pseudolabrys;	1.91E-05	4.73E-09	1.03E-05	1.47E-06	9.69E-11	1.47E-06	3.03E-06	3.31E-05
k__Bacteria;p__Desulfobacterota;c__Desulfobulbia;o__Desulfobulbales;f__Desulfocapsaceae;g__Desulfocapsa;	1.61E-05	4.64E-09	1.02E-05	0	0	0	4.77E-07	6.21E-06
k__Bacteria;p__Actinobacteriota;c__Actinobacteria;o__Corynebacteriales;f__Corynebacteriaceae;g__Corynebacterium;	2.57E-05	4.01E-09	9.44E-06	2.79E-05	1.98E-09	6.63E-06	0.815118793	0.897356298
k__Bacteria;p__Firmicutes;c__Clostridia;o__Oscillospirales;f__Ethanoligenenaceae;g__Acetanaerobacterium;	8.81E-06	7.14E-10	3.98E-06	2.42E-05	4.58E-09	1.01E-05	0.002458702	0.006492374
k__Bacteria;p__Proteobacteria;c__Gammaproteobacteria;o__Burkholderiales;f__Rhodocyclaceae;g__Candidatus_Accumulibacter;	9.54E-06	3.00E-09	8.17E-06	0	0	0	0.000244134	0.001646792
k__Bacteria;p__Proteobacteria;c__Alphaproteobacteria;o__Rhodobacterales;f__Rhodobacteraceae;g__Yoonia-Loktanella;	8.81E-06	2.94E-09	8.09E-06	0	0	0	0.000488269	0.002953222
k__Bacteria;p__Bacteroidota;c__Bacteroidia;o__Cytophagales;f__Cytophagaceae;g__Sporocytophaga;	1.69E-05	4.79E-09	1.03E-05	0	0	0	2.38E-07	3.47E-06
k__Bacteria;p__Cyanobacteria;c__Cyanobacteriia;o__Synechococcales;f__Cyanobiaceae;g__Cyanobium_PCC-6307;	1.61E-05	3.85E-09	9.25E-06	0	0	0	4.77E-07	6.21E-06
k__Bacteria;p__Bdellovibrionota;c__Oligoflexia;o__Oligoflexales;f__unidentified_Oligoflexales;g__Oligoflexus;	2.72E-05	6.16E-09	1.17E-05	7.34E-07	2.42E-11	7.34E-07	2.84E-10	1.11E-08
k__Archaea;p__Crenarchaeota;c__Bathyarchaeia;o__unidentified_Bathyarchaeia;f__unidentified_Bathyarchaeia;g__unidentified_Bathyarchaeia;	2.27E-05	4.70E-09	1.02E-05	0	0	0	9.31E-10	3.00E-08
k__Bacteria;p__Actinobacteriota;c__Actinobacteria;o__Frankiales;f__Sporichthyaceae;g__Longivirga;	3.30E-05	7.14E-09	1.26E-05	0	0	0	0.000999001	0.002953222
k__Bacteria;p__unidentified_Bacteria;c__WWE3;o__unidentified_WWE3;f__unidentified_WWE3;g__unidentified_WWE3;	7.34E-06	2.42E-09	7.34E-06	3.67E-06	6.06E-10	3.67E-06	0.301756468	0.408582662
k__Bacteria;p__Planctomycetota;c__Phycisphaerae;o__Phycisphaerales;f__Phycisphaeraceae;g__SM1A02;	1.47E-05	3.40E-09	8.69E-06	0	0	0	1.91E-06	2.14E-05
k__Bacteria;p__Proteobacteria;c__Alphaproteobacteria;o__Sphingomonadales;f__Sphingomonadaceae;g__Sphingosinicella;	2.57E-05	4.85E-09	1.04E-05	0	0	0	5.82E-11	3.32E-09
k__Bacteria;p__Firmicutes;c__Bacilli;o__Erysipelotrichales;f__Erysipelatoclostridiaceae;g__UCG-004;	6.60E-06	6.24E-10	3.73E-06	5.28E-05	6.86E-09	1.23E-05	0.001998002	0.005294705
k__Bacteria;p__Firmicutes;c__Clostridia;o__Lachnospirales;f__Lachnospiraceae;g__Lachnospiraceae_UCG-006;	5.87E-06	3.61E-10	2.83E-06	1.32E-05	2.65E-09	7.67E-06	0.075517314	0.123695026
k__Bacteria;p__Actinobacteriota;c__Thermoleophilia;o__Solirubrobacterales;f__Solirubrobacteraceae;g__Conexibacter;	1.54E-05	3.00E-09	8.17E-06	7.34E-07	2.42E-11	7.34E-07	1.10E-05	9.46E-05
k__Bacteria;p__Proteobacteria;c__Alphaproteobacteria;o__Rhodobacterales;f__Rhodobacteraceae;g__Marivita;	8.07E-06	2.44E-09	7.36E-06	0	0	0	0.000976543	0.002953222
k__Bacteria;p__Proteobacteria;c__Alphaproteobacteria;o__Reyranellales;f__Reyranellaceae;g__Reyranella;	4.70E-05	9.29E-09	1.44E-05	8.07E-06	1.59E-09	5.95E-06	0.011988012	0.024303565
k__Bacteria;p__Actinobacteriota;c__Coriobacteriia;o__Coriobacteriales;f__Eggerthellaceae;g__Paraeggerthella;	7.34E-06	2.42E-09	7.34E-06	7.34E-07	2.42E-11	7.34E-07	0.011718592	0.024019877
k__Bacteria;p__Proteobacteria;c__Alphaproteobacteria;o__Sphingomonadales;f__Sphingomonadaceae;g__Erythrobacter;	8.81E-06	2.45E-09	7.38E-06	0	0	0	0.000488269	0.002953222
k__Bacteria;p__Firmicutes;c__Clostridia;o__Oscillospirales;f__Ruminococcaceae;g__DTU089;	2.20E-05	2.83E-09	7.92E-06	1.39E-05	1.66E-09	6.07E-06	0.152404086	0.226620905
k__Bacteria;p__Proteobacteria;c__Alphaproteobacteria;o__Acetobacterales;f__Acetobacteraceae;g__Rhodovastum;	1.54E-05	2.90E-09	8.03E-06	0	0	0	9.54E-07	1.18E-05
k__Bacteria;p__Spirochaetota;c__Spirochaetia;o__Spirochaetales;f__Spirochaetaceae;g__Spirochaeta_2;	8.07E-06	2.44E-09	7.36E-06	0	0	0	0.000976543	0.002953222
k__Bacteria;p__Firmicutes;c__Clostridia;o__Lachnospirales;f__Lachnospiraceae;g__GCA-900066755;	1.39E-05	2.60E-09	7.60E-06	7.34E-06	8.87E-10	4.44E-06	0.136043867	0.205171848
k__Bacteria;p__Proteobacteria;c__Gammaproteobacteria;o__Burkholderiales;f__Chitinibacteraceae;g__Chitinibacter;	1.10E-05	2.78E-09	7.85E-06	0	0	0	6.10E-05	0.000462106
k__Bacteria;p__Proteobacteria;c__Gammaproteobacteria;o__Xanthomonadales;f__Rhodanobacteraceae;g__Rhodanobacter;	1.03E-05	2.52E-09	7.48E-06	0	0	0	0.000122066	0.000879351
k__Bacteria;p__Proteobacteria;c__Gammaproteobacteria;o__Burkholderiales;f__Rhodocyclaceae;g__Azoarcus;	1.69E-05	3.55E-09	8.88E-06	0	0	0	2.38E-07	3.47E-06
k__Bacteria;p__Proteobacteria;c__Alphaproteobacteria;o__Rhizobiales;f__unidentified_Rhizobiales;g__Phreatobacter;	3.30E-05	7.43E-09	1.29E-05	0	0	0	0.000999001	0.002953222
k__Bacteria;p__Firmicutes;c__Clostridia;o__Peptostreptococcales-Tissierellales;f__unidentified_Peptostreptococcales-Tissierellales;g__Anaerococcus;	1.47E-05	2.46E-09	7.39E-06	1.91E-05	3.99E-09	9.42E-06	0.461387381	0.59332658
k__Bacteria;p__Firmicutes;c__Clostridia;o__Eubacteriales;f__Eubacteriaceae;g__Acetobacterium;	7.34E-06	1.98E-09	6.63E-06	2.94E-06	3.88E-10	2.94E-06	0.179564309	0.263493259
k__Bacteria;p__Acidobacteriota;c__Thermoanaerobaculia;o__Thermoanaerobaculales;f__Thermoanaerobaculaceae;g__Subgroup_23;	1.10E-05	2.53E-09	7.49E-06	0	0	0	6.10E-05	0.000462106
k__Bacteria;p__Proteobacteria;c__Gammaproteobacteria;o__Diplorickettsiales;f__Diplorickettsiaceae;g__Aquicella;	1.10E-05	2.18E-09	6.96E-06	0	0	0	6.10E-05	0.000462106
k__Bacteria;p__Bacteroidota;c__Bacteroidia;o__Bacteroidales;f__Paludibacteraceae;g__F0058;	1.03E-05	2.02E-09	6.71E-06	0	0	0	0.000122066	0.000879351
k__Bacteria;p__Firmicutes;c__Clostridia;o__Peptostreptococcales-Tissierellales;f__Peptostreptococcaceae;g__Proteocatella;	8.81E-06	2.05E-09	6.75E-06	0	0	0	0.000488269	0.002953222
k__Bacteria;p__Bacteroidota;c__Bacteroidia;o__Sphingobacteriales;f__Sphingobacteriaceae;g__Sphingobacterium;	1.47E-05	3.25E-09	8.50E-06	0	0	0	1.91E-06	2.14E-05
k__Bacteria;p__Desulfobacterota;c__Desulfobacteria;o__Desulfatiglandales;f__Desulfatiglandaceae;g__Desulfatiglans;	2.42E-05	5.03E-09	1.06E-05	0	0	0	2.33E-10	1.02E-08
k__Bacteria;p__Actinobacteriota;c__Rubrobacteria;o__Rubrobacterales;f__Rubrobacteriaceae;g__Rubrobacter;	1.76E-05	2.90E-09	8.03E-06	1.47E-06	9.69E-11	1.47E-06	1.05E-05	9.16E-05
k__Bacteria;p__Firmicutes;c__Clostridia;o__Oscillospirales;f__Butyricicoccaceae;g__UCG-008;	7.34E-06	1.28E-09	5.34E-06	7.34E-06	1.98E-09	6.63E-06	1	1
k__Bacteria;p__Bacteroidota;c__Bacteroidia;o__Bacteroidales;f__Dysgonomonadaceae;g__Dysgonomonas;	1.03E-05	2.07E-09	6.79E-06	7.34E-07	2.42E-11	7.34E-07	0.000976534	0.002953222
k__Bacteria;p__Myxococcota;c__Polyangia;o__Polyangiales;f__Polyangiaceae;g__Polyangium;	1.32E-05	2.70E-09	7.74E-06	0	0	0	7.63E-06	6.99E-05
k__Bacteria;p__Firmicutes;c__Clostridia;o__Oscillospirales;f__[Clostridium]_methylpentosum_group;g__unidentified_[Clostridium]_methylpentosum_group;	5.87E-06	1.63E-10	1.90E-06	1.47E-05	2.21E-09	7.01E-06	0.035697204	0.06261779
k__Bacteria;p__Proteobacteria;c__Gammaproteobacteria;o__Steroidobacterales;f__Woeseiaceae;g__Woeseia;	1.61E-05	2.71E-09	7.76E-06	7.34E-07	2.42E-11	7.34E-07	5.72E-06	5.59E-05
k__Bacteria;p__Actinobacteriota;c__Coriobacteriia;o__Coriobacteriales;f__Atopobiaceae;g__Olsenella;	1.69E-05	2.51E-09	7.47E-06	1.17E-05	2.24E-09	7.05E-06	0.336780162	0.448637128
k__Bacteria;p__Actinobacteriota;c__Actinobacteria;o__Frankiales;f__Nakamurellaceae;g__Nakamurella;	1.61E-05	3.05E-09	8.24E-06	7.34E-07	2.42E-11	7.34E-07	5.72E-06	5.59E-05
k__Bacteria;p__Verrucomicrobiota;c__Verrucomicrobiae;o__Verrucomicrobiales;f__Verrucomicrobiaceae;g__Roseimicrobium;	7.34E-06	1.98E-09	6.63E-06	0	0	0	0.001953093	0.005294705
k__Bacteria;p__Proteobacteria;c__Alphaproteobacteria;o__Caulobacterales;f__Hyphomonadaceae;g__Hyphomonas;	1.61E-05	2.41E-09	7.32E-06	0	0	0	4.77E-07	6.21E-06
k__Bacteria;p__Acidobacteriota;c__Holophagae;o__Holophagales;f__Holophagaceae;g__Holophaga;	0	0	0	5.87E-06	1.55E-09	5.87E-06	0.00781242	0.016851208
k__Bacteria;p__Bacteroidota;c__Bacteroidia;o__Cytophagales;f__Cytophagaceae;g__Rhodocytophaga;	2.27E-05	3.46E-09	8.77E-06	0	0	0	9.31E-10	3.00E-08
k__Bacteria;p__Proteobacteria;c__Gammaproteobacteria;o__Coxiellales;f__Coxiellaceae;g__Coxiella;	6.60E-06	1.57E-09	5.90E-06	0	0	0	0.003906198	0.009726172
k__Bacteria;p__Actinobacteriota;c__Actinobacteria;o__Corynebacteriales;f__Dietziaceae;g__Dietzia;	8.07E-06	1.64E-09	6.04E-06	2.20E-06	2.18E-10	2.20E-06	0.057372419	0.097862839
k__Bacteria;p__unidentified_Bacteria;c__Babeliae;o__Babeliales;f__Vermiphilaceae;g__unidentified_Vermiphilaceae;	5.87E-06	1.55E-09	5.87E-06	0	0	0	0.00781242	0.016851208
k__Bacteria;p__Bacteroidota;c__Bacteroidia;o__Flavobacteriales;f__Cryomorphaceae;g__Phaeocystidibacter;	8.81E-06	1.66E-09	6.07E-06	0	0	0	0.000488269	0.002953222
k__Bacteria;p__Proteobacteria;c__Alphaproteobacteria;o__Sphingomonadales;f__Sphingomonadaceae;g__DSSF69;	0	0	0	5.87E-06	1.55E-09	5.87E-06	0.00781242	0.016851208
k__Bacteria;p__Firmicutes;c__Clostridia;o__Peptostreptococcales-Tissierellales;f__Peptostreptococcaceae;g__Peptostreptococcus;	1.10E-05	1.69E-09	6.12E-06	1.61E-05	1.17E-09	5.10E-06	0.3240053	0.436319297
k__Bacteria;p__Actinobacteriota;c__Actinobacteria;o__Propionibacteriales;f__Propionibacteriaceae;g__Propionicimonas;	1.47E-06	4.74E-11	1.03E-06	5.87E-06	1.55E-09	5.87E-06	0.109374355	0.174528541
k__Bacteria;p__Firmicutes;c__Syntrophomonadia;o__Syntrophomonadales;f__Syntrophomonadaceae;g__Syntrophomonas;	7.34E-06	1.58E-09	5.93E-06	7.34E-07	2.42E-11	7.34E-07	0.011718592	0.024019877
k__Bacteria;p__Proteobacteria;c__Gammaproteobacteria;o__Pseudomonadales;f__Moraxellaceae;g__[Agitococcus]_lubricus_group;	5.87E-06	1.55E-09	5.87E-06	0	0	0	0.00781242	0.016851208
k__Bacteria;p__Bacteroidota;c__Bacteroidia;o__Chitinophagales;f__Chitinophagaceae;g__Segetibacter;	7.34E-06	1.58E-09	5.93E-06	0	0	0	0.001953093	0.005294705
k__Bacteria;p__Synergistota;c__Synergistia;o__Synergistales;f__Synergistaceae;g__Pyramidobacter;	9.54E-06	1.32E-09	5.41E-06	8.07E-06	1.15E-09	5.05E-06	0.838819033	0.919355572
k__Bacteria;p__Bacteroidota;c__Bacteroidia;o__Sphingobacteriales;f__Sphingobacteriaceae;g__Mucilaginibacter;	1.17E-05	2.34E-09	7.21E-06	1.47E-06	4.74E-11	1.03E-06	0.001312211	0.003848462
k__Bacteria;p__Sumerlaeota;c__Sumerlaeia;o__Sumerlaeales;f__Sumerlaeaceae;g__Sumerlaea;	1.17E-05	1.84E-09	6.40E-06	0	0	0	3.05E-05	0.000243474
k__Bacteria;p__unidentified_Bacteria;c__Clostridia;o__Clostridiales;f__Caloramatoraceae;g__unidentified_Caloramatoraceae;	8.81E-06	1.46E-09	5.69E-06	0	0	0	0.000488269	0.002953222
k__Bacteria;p__Firmicutes;c__Clostridia;o__Peptostreptococcales-Tissierellales;f__Anaerovoracaceae;g__[Eubacterium]_nodatum_group;	1.47E-05	1.66E-09	6.08E-06	3.30E-05	2.03E-09	6.72E-06	0.028971029	0.053077786
k__Bacteria;p__Proteobacteria;c__Gammaproteobacteria;o__Xanthomonadales;f__Rhodanobacteraceae;g__Dokdonella;	0	0	0	6.60E-06	1.27E-09	5.31E-06	0.003906198	0.009726172
k__Bacteria;p__Firmicutes;c__Bacilli;o__Paenibacillales;f__Paenibacillaceae;g__Paenibacillus;	1.39E-05	1.86E-09	6.43E-06	0	0	0	3.81E-06	3.93E-05
k__Bacteria;p__Chloroflexi;c__Anaerolineae;o__Anaerolineales;f__Anaerolineaceae;g__UTCFX1;	1.91E-05	3.00E-09	8.16E-06	0	0	0	2.98E-08	5.67E-07
k__Bacteria;p__Actinobacteriota;c__Actinobacteria;o__Micrococcales;f__Micrococcaceae;g__Kocuria;	1.76E-05	2.11E-09	6.85E-06	1.47E-06	4.74E-11	1.03E-06	1.05E-05	9.16E-05
k__Bacteria;p__Proteobacteria;c__Gammaproteobacteria;o__Oceanospirillales;f__Pseudohongiellaceae;g__BIyi10;	2.57E-05	4.60E-09	1.01E-05	0	0	0	5.82E-11	3.32E-09
k__Bacteria;p__Actinobacteriota;c__Actinobacteria;o__Corynebacteriales;f__Nocardiaceae;g__Nocardia;	1.47E-06	9.69E-11	1.47E-06	5.14E-06	1.19E-09	5.14E-06	0.179686778	0.263493259
k__Bacteria;p__Fibrobacterota;c__Fibrobacteria;o__Fibrobacterales;f__Fibrobacteraceae;g__Fibrobacter;	1.47E-06	4.74E-11	1.03E-06	1.54E-05	1.62E-09	5.99E-06	6.60E-05	0.00049495
k__Bacteria;p__Firmicutes;c__Clostridia;o__Clostridiales;f__Clostridiaceae;g__Clostridium_sensu_stricto_12;	5.14E-06	1.19E-09	5.14E-06	0	0	0	0.01562488	0.02995778
k__Bacteria;p__Proteobacteria;c__Alphaproteobacteria;o__Rhodobacterales;f__Rhodobacteraceae;g__Amaricoccus;	1.25E-05	1.90E-09	6.49E-06	2.94E-06	3.88E-10	2.94E-06	0.007197166	0.016231907
k__Bacteria;p__Firmicutes;c__Clostridia;o__Peptostreptococcales-Tissierellales;f__unidentified_Peptostreptococcales-Tissierellales;g__Helcococcus;	0	0	0	5.14E-06	1.19E-09	5.14E-06	0.01562488	0.02995778
k__Bacteria;p__Proteobacteria;c__Gammaproteobacteria;o__Alteromonadales;f__Idiomarinaceae;g__Aliidiomarina;	1.17E-05	1.45E-09	5.67E-06	0	0	0	3.05E-05	0.000243474
k__Bacteria;p__Proteobacteria;c__Gammaproteobacteria;o__Burkholderiales;f__Sutterellaceae;g__AAP99;	9.54E-06	1.57E-09	5.90E-06	2.94E-06	3.88E-10	2.94E-06	0.049041055	0.084427988
k__Bacteria;p__Firmicutes;c__Desulfitobacteriia;o__Desulfitobacteriales;f__Desulfitobacteriaceae;g__Desulfosporosinus;	8.07E-06	1.25E-09	5.26E-06	0	0	0	0.000976543	0.002953222
k__Bacteria;p__Gracilibacteria;c__unidentified_Gracilibacteria;o__unidentified_Gracilibacteria;f__unidentified_Gracilibacteria;g__unidentified_Gracilibacteria;	5.14E-06	1.19E-09	5.14E-06	0	0	0	0.01562488	0.02995778
k__Bacteria;p__Firmicutes;c__Clostridia;o__Lachnospirales;f__Lachnospiraceae;g__Lachnospiraceae_XPB1014_group;	3.67E-06	2.09E-10	2.16E-06	3.82E-05	3.07E-09	8.26E-06	0.000999001	0.002953222
k__Bacteria;p__Proteobacteria;c__Gammaproteobacteria;o__Oceanospirillales;f__Alcanivoracaceae;g__Ketobacter;	5.87E-06	1.20E-09	5.17E-06	0	0	0	0.00781242	0.016851208
k__Bacteria;p__Bacteroidota;c__Bacteroidia;o__Bacteroidales;f__Williamwhitmaniaceae;g__Blvii28_wastewater-sludge_group;	0	0	0	5.14E-06	1.19E-09	5.14E-06	0.01562488	0.02995778
k__Bacteria;p__Firmicutes;c__Clostridia;o__unidentified_Clostridia;f__Gracilibacteraceae;g__Gracilibacter;	1.17E-05	1.89E-09	6.48E-06	0	0	0	3.05E-05	0.000243474
k__Bacteria;p__Firmicutes;c__Clostridia;o__Lachnospirales;f__Lachnospiraceae;g__Anaerostignum;	2.13E-05	1.45E-09	5.67E-06	9.54E-06	1.27E-09	5.31E-06	0.019519547	0.036947713
k__Bacteria;p__Firmicutes;c__Clostridia;o__Peptostreptococcales-Tissierellales;f__unidentified_Peptostreptococcales-Tissierellales;g__Finegoldia;	4.40E-06	2.78E-10	2.48E-06	1.03E-05	1.18E-09	5.12E-06	0.115316969	0.18361629
k__Bacteria;p__Firmicutes;c__Clostridia;o__Lachnospirales;f__Lachnospiraceae;g__Anaerocolumna;	4.40E-06	8.72E-10	4.40E-06	0	0	0	0.031249828	0.055339791
k__Bacteria;p__Proteobacteria;c__Gammaproteobacteria;o__Burkholderiales;f__Burkholderiaceae;g__Polynucleobacter;	5.14E-06	8.90E-10	4.45E-06	0	0	0	0.01562488	0.02995778
k__Bacteria;p__Proteobacteria;c__Gammaproteobacteria;o__Pseudomonadales;f__Moraxellaceae;g__Psychrobacter;	4.40E-06	8.72E-10	4.40E-06	0	0	0	0.031249828	0.055339791
k__Bacteria;p__unidentified_Bacteria;c__Saccharimonadia;o__Saccharimonadales;f__unidentified_Saccharimonadales;g__unidentified_Saccharimonadales;	1.17E-05	1.35E-09	5.47E-06	9.54E-06	6.26E-10	3.73E-06	0.71106962	0.809223402
k__Bacteria;p__SAR324_clade(Marine_group_B);c__unidentified_SAR324_clade(Marine_group_B);o__unidentified_SAR324_clade(Marine_group_B);f__unidentified_SAR324_clade(Marine_group_B);g__unidentified_SAR324_clade(Marine_group_B);	5.87E-06	9.06E-10	4.49E-06	2.94E-06	3.88E-10	2.94E-06	0.387694248	0.510051653
k__Bacteria;p__Firmicutes;c__Bacilli;o__Erysipelotrichales;f__Erysipelatoclostridiaceae;g__Coprobacillus;	1.54E-05	1.62E-09	5.99E-06	1.98E-05	1.21E-09	5.18E-06	0.470875087	0.601358545
k__Bacteria;p__Proteobacteria;c__Gammaproteobacteria;o__Burkholderiales;f__Oxalobacteraceae;g__Herbaspirillum;	8.07E-06	1.25E-09	5.26E-06	0	0	0	0.000976543	0.002953222
k__Bacteria;p__Proteobacteria;c__Gammaproteobacteria;o__unidentified_Gammaproteobacteria;f__unidentified_Gammaproteobacteria;g__Candidatus_Berkiella;	9.54E-06	1.02E-09	4.77E-06	7.34E-07	2.42E-11	7.34E-07	0.00183101	0.005294705
k__Bacteria;p__Bacteroidota;c__Bacteroidia;o__Chitinophagales;f__Saprospiraceae;g__Haliscomenobacter;	9.54E-06	1.72E-09	6.18E-06	0	0	0	0.000244134	0.001646792
k__Bacteria;p__Proteobacteria;c__Gammaproteobacteria;o__Burkholderiales;f__Nitrosomonadaceae;g__966-1;	4.40E-06	8.72E-10	4.40E-06	0	0	0	0.031249828	0.055339791
k__Bacteria;p__Proteobacteria;c__Gammaproteobacteria;o__Burkholderiales;f__Aquaspirillaceae;g__Aquaspirillum;	0	0	0	4.40E-06	8.72E-10	4.40E-06	0.031249828	0.055339791
k__Bacteria;p__Bacteroidota;c__Bacteroidia;o__Cytophagales;f__Amoebophilaceae;g__Candidatus_Amoebophilus;	5.87E-06	9.56E-10	4.61E-06	0	0	0	0.00781242	0.016851208
k__Bacteria;p__Cyanobacteria;c__Vampirivibrionia;o__Gastranaerophilales;f__unidentified_Gastranaerophilales;g__unidentified_Gastranaerophilales;	5.14E-06	8.90E-10	4.45E-06	0	0	0	0.01562488	0.02995778
k__Bacteria;p__Proteobacteria;c__Alphaproteobacteria;o__Rhodospirillales;f__Magnetospiraceae;g__Magnetovibrio;	4.40E-06	8.72E-10	4.40E-06	0	0	0	0.031249828	0.055339791
k__Bacteria;p__Bacteroidota;c__Bacteroidia;o__Bacteroidales;f__Paludibacteraceae;g__Microbacter;	0	0	0	4.40E-06	8.72E-10	4.40E-06	0.031249828	0.055339791
k__Bacteria;p__Actinobacteriota;c__Actinobacteria;o__Propionibacteriales;f__Nocardioidaceae;g__Kribbella;	6.60E-06	7.73E-10	4.15E-06	2.20E-06	2.18E-10	2.20E-06	0.145995207	0.218845341
k__Bacteria;p__Firmicutes;c__Clostridia;o__Lachnospirales;f__Lachnospiraceae;g__Epulopiscium;	2.94E-06	2.39E-10	2.30E-06	3.67E-06	6.06E-10	3.67E-06	1	1
k__Bacteria;p__Firmicutes;c__Limnochordia;o__unidentified_Limnochordia;f__unidentified_Limnochordia;g__Hydrogenispora;	7.34E-06	9.86E-10	4.68E-06	0	0	0	0.001953093	0.005294705
k__Bacteria;p__Proteobacteria;c__Gammaproteobacteria;o__Pseudomonadales;f__Moraxellaceae;g__Enhydrobacter;	1.03E-05	1.03E-09	4.79E-06	7.34E-06	3.41E-10	2.75E-06	0.541254388	0.649855592
k__Bacteria;p__Firmicutes;c__Negativicutes;o__Veillonellales-Selenomonadales;f__Selenomonadaceae;g__Quinella;	0	0	0	7.34E-06	8.37E-10	4.31E-06	0.001953093	0.005294705
k__Bacteria;p__Bacteroidota;c__Bacteroidia;o__Cytophagales;f__Cytophagaceae;g__Siphonobacter;	5.87E-06	7.08E-10	3.97E-06	0	0	0	0.00781242	0.016851208
k__Bacteria;p__unidentified_Bacteria;c__Anaerolineae;o__Anaerolineales;f__Anaerolineaceae;g__unidentified_Anaerolineaceae;	1.03E-05	9.82E-10	4.67E-06	0	0	0	0.000122066	0.000879351
k__Bacteria;p__Nitrospirota;c__Nitrospira;o__Nitrospirales;f__Nitrospiraceae;g__unidentified_Nitrospiraceae;	4.40E-06	2.28E-10	2.25E-06	6.60E-06	8.23E-10	4.28E-06	0.607237761	0.718613108
k__Bacteria;p__Actinobacteriota;c__Coriobacteriia;o__Coriobacteriales;f__Eggerthellaceae;g__Slackia;	1.17E-05	9.00E-10	4.47E-06	2.20E-06	1.19E-10	1.63E-06	0.004424919	0.010764884
k__Bacteria;p__Cyanobacteria;c__Cyanobacteriia;o__Cyanobacteriales;f__Phormidiaceae;g__Cephalothrix_SAG_75.79;	3.67E-06	6.06E-10	3.67E-06	0	0	0	0.062499771	0.103746823
k__Bacteria;p__Chloroflexi;c__Anaerolineae;o__Anaerolineales;f__Anaerolineaceae;g__Levilinea;	1.17E-05	1.15E-09	5.05E-06	0	0	0	3.05E-05	0.000243474
k__Bacteria;p__Cyanobacteria;c__Cyanobacteriia;o__Limnotrichales;f__Limnotrichaceae;g__Limnothrix;	1.39E-05	1.56E-09	5.89E-06	0	0	0	3.81E-06	3.93E-05
k__Bacteria;p__Proteobacteria;c__Gammaproteobacteria;o__Burkholderiales;f__Rhodocyclaceae;g__Azovibrio;	1.03E-05	1.08E-09	4.90E-06	1.47E-06	9.69E-11	1.47E-06	0.004180805	0.010204464
k__Bacteria;p__Verrucomicrobiota;c__Lentisphaeria;o__Victivallales;f__Victivallaceae;g__Victivallis;	4.40E-06	6.24E-10	3.73E-06	0	0	0	0.031249828	0.055339791
k__Bacteria;p__Bacteroidota;c__Bacteroidia;o__Cytophagales;f__Spirosomaceae;g__Rhabdobacter;	5.87E-06	8.07E-10	4.24E-06	0	0	0	0.00781242	0.016851208
k__Bacteria;p__Proteobacteria;c__Alphaproteobacteria;o__Tistrellales;f__Geminicoccaceae;g__Candidatus_Alysiosphaera;	6.60E-06	7.24E-10	4.01E-06	0	0	0	0.003906198	0.009726172
k__Archaea;p__Halobacterota;c__Methanosarcinia;o__Methanosarciniales;f__Methanosarcinaceae;g__Methanosarcina;	9.54E-06	1.02E-09	4.77E-06	0	0	0	0.000244134	0.001646792
k__Bacteria;p__Proteobacteria;c__Alphaproteobacteria;o__Rhizobiales;f__unidentified_Rhizobiales;g__Nordella;	1.83E-05	2.11E-09	6.85E-06	2.20E-06	1.19E-10	1.63E-06	2.74E-05	0.000228754
k__Bacteria;p__Myxococcota;c__Myxococcia;o__Myxococcales;f__Myxococcaceae;g__P3OB-42;	7.34E-06	9.86E-10	4.68E-06	0	0	0	0.001953093	0.005294705
k__Bacteria;p__Bacteroidota;c__Bacteroidia;o__Bacteroidales;f__Prevotellaceae;g__Prevotellaceae_UCG-003;	6.60E-06	7.73E-10	4.15E-06	7.34E-07	2.42E-11	7.34E-07	0.021484149	0.040154254
k__Bacteria;p__Bacteroidota;c__Bacteroidia;o__Cytophagales;f__Cytophagaceae;g__Cytophaga;	5.14E-06	6.42E-10	3.78E-06	0	0	0	0.01562488	0.02995778
k__Bacteria;p__Actinobacteriota;c__Actinobacteria;o__Corynebacteriales;f__Nocardiaceae;g__Rhodococcus;	1.91E-05	1.66E-09	6.07E-06	0	0	0	2.98E-08	5.67E-07
k__Bacteria;p__Proteobacteria;c__Gammaproteobacteria;o__Xanthomonadales;f__Rhodanobacteraceae;g__Mizugakiibacter;	3.67E-06	6.06E-10	3.67E-06	0	0	0	0.062499771	0.103746823
k__Bacteria;p__Proteobacteria;c__Alphaproteobacteria;o__Holosporales;f__Holosporaceae;g__Candidatus_Bealeia;	3.67E-06	6.06E-10	3.67E-06	0	0	0	0.062499771	0.103746823
k__Bacteria;p__Actinobacteriota;c__Coriobacteriia;o__Coriobacteriales;f__Eggerthellaceae;g__Gordonibacter;	5.14E-06	2.46E-10	2.34E-06	1.03E-05	6.85E-10	3.90E-06	0.189245423	0.275874467
k__Bacteria;p__Verrucomicrobiota;c__Verrucomicrobiae;o__Opitutales;f__Opitutaceae;g__Alterococcus;	4.40E-06	4.76E-10	3.25E-06	0	0	0	0.031249828	0.055339791
k__Bacteria;p__Proteobacteria;c__Gammaproteobacteria;o__Xanthomonadales;f__Rhodanobacteraceae;g__Tahibacter;	2.20E-06	2.18E-10	2.20E-06	2.94E-06	3.88E-10	2.94E-06	1	1
k__Bacteria;p__Firmicutes;c__Bacilli;o__Mycoplasmatales;f__Mycoplasmataceae;g__Candidatus_Lumbricincola;	2.94E-06	3.88E-10	2.94E-06	0	0	0	0.124999725	0.189285298
k__Bacteria;p__Firmicutes;c__Clostridia;o__unidentified_Clostridia;f__Hungateiclostridiaceae;g__Ruminiclostridium;	5.14E-06	4.93E-10	3.31E-06	0	0	0	0.01562488	0.02995778
k__Bacteria;p__Bacteroidota;c__Bacteroidia;o__Cytophagales;f__Spirosomaceae;g__Lacihabitans;	5.87E-06	7.58E-10	4.10E-06	0	0	0	0.00781242	0.016851208
k__Bacteria;p__Firmicutes;c__Clostridia;o__Eubacteriales;f__Alkalibacteraceae;g__Alkalibacter;	4.40E-06	4.26E-10	3.08E-06	0	0	0	0.031249828	0.055339791
k__Bacteria;p__Proteobacteria;c__Alphaproteobacteria;o__Rhizobiales;f__Labraceae;g__Labrys;	7.34E-06	7.87E-10	4.18E-06	0	0	0	0.001953093	0.005294705
k__Bacteria;p__Proteobacteria;c__Gammaproteobacteria;o__Burkholderiales;f__Comamonadaceae;g__Macromonas;	4.40E-06	3.27E-10	2.70E-06	2.94E-06	3.88E-10	2.94E-06	0.753905799	0.838677815
k__Bacteria;p__Chloroflexi;c__Anaerolineae;o__Anaerolineales;f__Anaerolineaceae;g__Pelolinea;	4.40E-06	2.28E-10	2.25E-06	2.94E-06	3.88E-10	2.94E-06	0.753905799	0.838677815
k__Bacteria;p__Deinococcota;c__Deinococci;o__Deinococcales;f__Trueperaceae;g__Truepera;	4.40E-06	2.28E-10	2.25E-06	5.14E-06	4.93E-10	3.31E-06	1	1
k__Bacteria;p__Proteobacteria;c__Gammaproteobacteria;o__Pseudomonadales;f__Moraxellaceae;g__Alkanindiges;	7.34E-06	6.88E-10	3.91E-06	0	0	0	0.001953093	0.005294705
k__Bacteria;p__Actinobacteriota;c__Actinobacteria;o__Micrococcales;f__Micrococcaceae;g__Garicola;	4.40E-06	4.76E-10	3.25E-06	0	0	0	0.031249828	0.055339791
k__Bacteria;p__Proteobacteria;c__Gammaproteobacteria;o__unidentified_Gammaproteobacteria;f__unidentified_Gammaproteobacteria;g__Candidatus_Ovatusbacter;	6.60E-06	6.24E-10	3.73E-06	0	0	0	0.003906198	0.009726172
k__Bacteria;p__unidentified_Bacteria;c__Syntrophobacteria;o__Syntrophobacterales;f__unidentified_Syntrophobacterales;g__unidentified_Syntrophobacterales;	5.14E-06	4.93E-10	3.31E-06	0	0	0	0.01562488	0.02995778
k__Bacteria;p__Actinobacteriota;c__Coriobacteriia;o__Coriobacteriales;f__Atopobiaceae;g__Coriobacteriaceae_UCG-002;	4.40E-06	4.26E-10	3.08E-06	2.20E-06	1.19E-10	1.63E-06	0.507811778	0.613497072
k__Bacteria;p__unidentified_Bacteria;c__Sumerlaeia;o__unidentified_Sumerlaeia;f__unidentified_Sumerlaeia;g__unidentified_Sumerlaeia;	0	0	0	2.94E-06	3.88E-10	2.94E-06	0.124999725	0.189285298
k__Bacteria;p__Proteobacteria;c__Gammaproteobacteria;o__Burkholderiales;f__Alcaligenaceae;g__Achromobacter;	5.14E-06	4.44E-10	3.14E-06	2.20E-06	6.94E-11	1.24E-06	0.343749097	0.457100054
k__Bacteria;p__Bacteroidota;c__Bacteroidia;o__Cytophagales;f__Spirosomaceae;g__Emticicia;	5.87E-06	6.09E-10	3.68E-06	0	0	0	0.00781242	0.016851208
k__Bacteria;p__Proteobacteria;c__Alphaproteobacteria;o__Parvibaculales;f__Parvibaculaceae;g__Parvibaculum;	1.47E-06	9.69E-11	1.47E-06	2.94E-06	3.88E-10	2.94E-06	0.687499656	0.786016556
k__Bacteria;p__Proteobacteria;c__Gammaproteobacteria;o__Burkholderiales;f__Comamonadaceae;g__Limnohabitans;	5.87E-06	7.58E-10	4.10E-06	0	0	0	0.00781242	0.016851208
k__Bacteria;p__Firmicutes;c__Clostridia;o__Peptostreptococcales-Tissierellales;f__unidentified_Peptostreptococcales-Tissierellales;g__Gallicola;	0	0	0	2.94E-06	3.88E-10	2.94E-06	0.124999725	0.189285298
k__Bacteria;p__Desulfobacterota;c__Syntrophobacteria;o__Syntrophobacterales;f__Syntrophobacteraceae;g__Desulfovirga;	2.94E-06	3.88E-10	2.94E-06	0	0	0	0.124999725	0.189285298
k__Bacteria;p__Firmicutes;c__Clostridia;o__Oscillospirales;f__Ruminococcaceae;g__Anaerofilum;	4.40E-06	3.27E-10	2.70E-06	6.60E-06	7.73E-10	4.15E-06	0.607237761	0.718613108
k__Bacteria;p__Bacteroidota;c__Bacteroidia;o__Bacteroidales;f__Tannerellaceae;g__Tannerella;	2.94E-06	1.40E-10	1.76E-06	2.94E-06	3.88E-10	2.94E-06	1	1
k__Bacteria;p__Verrucomicrobiota;c__Verrucomicrobiae;o__Verrucomicrobiales;f__Verrucomicrobiaceae;g__Prosthecobacter;	3.67E-06	4.08E-10	3.01E-06	0	0	0	0.062499771	0.103746823
k__Bacteria;p__Proteobacteria;c__Gammaproteobacteria;o__Burkholderiales;f__Methylophilaceae;g__Methylobacillus;	5.87E-06	5.10E-10	3.37E-06	0	0	0	0.00781242	0.016851208
k__Bacteria;p__Actinobacteriota;c__MB-A2-108;o__unidentified_MB-A2-108;f__unidentified_MB-A2-108;g__unidentified_MB-A2-108;	2.94E-06	3.88E-10	2.94E-06	0	0	0	0.124999725	0.189285298
k__Bacteria;p__Zixibacteria;c__unidentified_Zixibacteria;o__unidentified_Zixibacteria;f__unidentified_Zixibacteria;g__unidentified_Zixibacteria;	0	0	0	2.94E-06	3.88E-10	2.94E-06	0.124999725	0.189285298
k__Bacteria;p__Bacteroidota;c__Bacteroidia;o__Chitinophagales;f__Saprospiraceae;g__Membranicola;	0	0	0	4.40E-06	3.27E-10	2.70E-06	0.031249828	0.055339791
k__Bacteria;p__Proteobacteria;c__Alphaproteobacteria;o__Rhodobacterales;f__Rhodobacteraceae;g__Roseobacter_clade_CHAB-I-5_lineage;	2.94E-06	2.39E-10	2.30E-06	1.47E-06	9.69E-11	1.47E-06	0.687499656	0.786016556
k__Archaea;p__Crenarchaeota;c__Nitrososphaeria;o__Nitrososphaerales;f__Nitrososphaeraceae;g__Candidatus_Nitrososphaera;	4.40E-06	3.27E-10	2.70E-06	0	0	0	0.031249828	0.055339791
k__Bacteria;p__unidentified_Bacteria;c__Alphaproteobacteria;o__Paracaedibacterales;f__Paracaedibacteraceae;g__unidentified_Paracaedibacteraceae;	2.94E-06	2.39E-10	2.30E-06	0	0	0	0.124999725	0.189285298
k__Archaea;p__Euryarchaeota;c__Methanobacteria;o__Methanobacteriales;f__Methanobacteriaceae;g__Methanobacterium;	7.34E-07	2.42E-11	7.34E-07	2.20E-06	2.18E-10	2.20E-06	0.624999725	0.731466555
k__Bacteria;p__Proteobacteria;c__Gammaproteobacteria;o__Oceanospirillales;f__Pseudohongiellaceae;g__Pseudohongiella;	7.34E-06	4.41E-10	3.13E-06	0	0	0	0.001953093	0.005294705
k__Bacteria;p__Bacteroidota;c__Bacteroidia;o__Flavobacteriales;f__Flavobacteriaceae;g__Arenibacter;	2.94E-06	2.39E-10	2.30E-06	0	0	0	0.124999725	0.189285298
k__Bacteria;p__Bacteroidota;c__Bacteroidia;o__Cytophagales;f__Spirosomaceae;g__Spirosoma;	5.14E-06	3.45E-10	2.77E-06	0	0	0	0.01562488	0.02995778
k__Bacteria;p__Actinobacteriota;c__Actinobacteria;o__Actinomycetales;f__Actinomycetaceae;g__Varibaculum;	7.34E-07	2.42E-11	7.34E-07	2.20E-06	2.18E-10	2.20E-06	0.624999725	0.731466555
k__Bacteria;p__Firmicutes;c__Clostridia;o__Oscillospirales;f__Ruminococcaceae;g__Angelakisella;	0	0	0	4.40E-06	3.27E-10	2.70E-06	0.031249828	0.055339791
k__Bacteria;p__Firmicutes;c__Clostridia;o__Clostridiales;f__Clostridiaceae;g__Candidatus_Arthromitus;	3.67E-06	2.59E-10	2.40E-06	1.47E-06	4.74E-11	1.03E-06	0.453124398	0.585746173
k__Bacteria;p__Firmicutes;c__Clostridia;o__Lachnospirales;f__Lachnospiraceae;g__Stomatobaculum;	2.20E-06	2.18E-10	2.20E-06	0	0	0	0.249999725	0.342883172
k__Bacteria;p__Cyanobacteria;c__Cyanobacteriia;o__Cyanobacteriales;f__Microcystaceae;g__Snowella_0TU37S04;	2.94E-06	2.39E-10	2.30E-06	0	0	0	0.124999725	0.189285298
k__Bacteria;p__Proteobacteria;c__Alphaproteobacteria;o__Rhodobacterales;f__Rhodobacteraceae;g__Boseongicola;	2.94E-06	2.39E-10	2.30E-06	1.47E-06	9.69E-11	1.47E-06	0.687499656	0.786016556
k__Bacteria;p__Cyanobacteria;c__Cyanobacteriia;o__Leptolyngbyales;f__Leptolyngbyaceae;g__Leptolyngbya_PCC-6306;	2.94E-06	2.39E-10	2.30E-06	0	0	0	0.124999725	0.189285298
k__Bacteria;p__Firmicutes;c__Bacilli;o__Entomoplasmatales;f__Entomoplasmataceae;g__[Mycoplasma]_group;	2.94E-06	2.39E-10	2.30E-06	0	0	0	0.124999725	0.189285298
k__Bacteria;p__Actinobacteriota;c__Actinobacteria;o__Propionibacteriales;f__Propionibacteriaceae;g__Propioniciclava;	0	0	0	2.20E-06	2.18E-10	2.20E-06	0.249999725	0.342883172
k__Bacteria;p__Cyanobacteria;c__Cyanobacteriia;o__Cyanobacteriales;f__Coleofasciculaceae;g__Microcoleus_PCC-7113;	5.14E-06	4.44E-10	3.14E-06	0	0	0	0.01562488	0.02995778
k__Bacteria;p__Bacteroidota;c__Bacteroidia;o__Flavobacteriales;f__Flavobacteriaceae;g__Hoppeia;	2.94E-06	2.39E-10	2.30E-06	1.47E-06	9.69E-11	1.47E-06	0.687499656	0.786016556
k__Bacteria;p__Bacteroidota;c__Bacteroidia;o__Chitinophagales;f__Saprospiraceae;g__Lewinella;	2.20E-06	2.18E-10	2.20E-06	0	0	0	0.249999725	0.342883172
k__Bacteria;p__Bacteroidota;c__Bacteroidia;o__Cytophagales;f__Spirosomaceae;g__Dyadobacter;	6.60E-06	4.26E-10	3.08E-06	0	0	0	0.003906198	0.009726172
k__Bacteria;p__Firmicutes;c__Clostridia;o__Lachnospirales;f__Lachnospiraceae;g__CHKCI001;	0	0	0	2.94E-06	2.39E-10	2.30E-06	0.124999725	0.189285298
k__Bacteria;p__Desulfobacterota;c__Desulfobacteria;o__Desulfobacterales;f__Desulfosarcinaceae;g__SEEP-SRB1;	2.20E-06	2.18E-10	2.20E-06	0	0	0	0.249999725	0.342883172
k__Bacteria;p__Actinobacteriota;c__Actinobacteria;o__Frankiales;f__Geodermatophilaceae;g__Modestobacter;	5.87E-06	3.61E-10	2.83E-06	0	0	0	0.00781242	0.016851208
k__Bacteria;p__Cyanobacteria;c__Cyanobacteriia;o__Cyanobacteriales;f__Phormidiaceae;g__Kamptonema_PCC-6407;	2.20E-06	2.18E-10	2.20E-06	0	0	0	0.249999725	0.342883172
k__Bacteria;p__Firmicutes;c__Clostridia;o__unidentified_Clostridia;f__Hungateiclostridiaceae;g__HN-HF0106;	5.14E-06	3.45E-10	2.77E-06	0	0	0	0.01562488	0.02995778
k__Bacteria;p__Proteobacteria;c__Alphaproteobacteria;o__Rhodobacterales;f__Rhodobacteraceae;g__Roseovarius;	2.94E-06	2.39E-10	2.30E-06	0	0	0	0.124999725	0.189285298
k__Bacteria;p__Firmicutes;c__Clostridia;o__Lachnospirales;f__Lachnospiraceae;g__Moryella;	0	0	0	5.14E-06	3.45E-10	2.77E-06	0.01562488	0.02995778
k__Bacteria;p__Proteobacteria;c__Gammaproteobacteria;o__Xanthomonadales;f__Rhodanobacteraceae;g__Luteibacter;	3.67E-06	3.08E-10	2.62E-06	0	0	0	0.062499771	0.103746823
k__Bacteria;p__Bacteroidota;c__Bacteroidia;o__Bacteroidales;f__Bacteroidetes_BD2-2;g__unidentified_Bacteroidetes_BD2-2;	3.67E-06	3.08E-10	2.62E-06	0	0	0	0.062499771	0.103746823
k__Bacteria;p__Firmicutes;c__Clostridia;o__Clostridiales;f__Clostridiaceae;g__Clostridium_sensu_stricto_3;	2.20E-06	2.18E-10	2.20E-06	3.67E-06	2.59E-10	2.40E-06	0.726562099	0.819314707
k__Archaea;p__Crenarchaeota;c__Nitrososphaeria;o__Nitrosopumilales;f__Nitrosopumilaceae;g__Nitrosarchaeum;	5.87E-06	4.11E-10	3.02E-06	0	0	0	0.00781242	0.016851208
k__Bacteria;p__Gemmatimonadota;c__Longimicrobia;o__Longimicrobiales;f__Longimicrobiaceae;g__YC-ZSS-LKJ147;	4.40E-06	3.27E-10	2.70E-06	0	0	0	0.031249828	0.055339791
k__Bacteria;p__Firmicutes;c__Clostridia;o__Lachnospirales;f__Lachnospiraceae;g__Oribacterium;	2.20E-06	6.94E-11	1.24E-06	8.81E-06	5.15E-10	3.38E-06	0.035155761	0.061814158
k__Bacteria;p__Verrucomicrobiota;c__Verrucomicrobiae;o__Verrucomicrobiales;f__Verrucomicrobiaceae;g__Brevifollis;	0	0	0	2.20E-06	2.18E-10	2.20E-06	0.249999725	0.342883172
k__Bacteria;p__Actinobacteriota;c__Actinobacteria;o__Micrococcales;f__Micrococcaceae;g__Nesterenkonia;	6.60E-06	4.26E-10	3.08E-06	0	0	0	0.003906198	0.009726172
k__Bacteria;p__Proteobacteria;c__Gammaproteobacteria;o__Xanthomonadales;f__Rhodanobacteraceae;g__Dyella;	4.40E-06	2.78E-10	2.48E-06	2.20E-06	1.19E-10	1.63E-06	0.507811778	0.613497072
k__Bacteria;p__Firmicutes;c__Bacilli;o__Bacillales;f__Bacillaceae;g__Anoxybacillus;	7.34E-07	2.42E-11	7.34E-07	2.20E-06	2.18E-10	2.20E-06	0.624999725	0.731466555
k__Bacteria;p__Actinobacteriota;c__Acidimicrobiia;o__Microtrichales;f__Microtrichaceae;g__Sva0996_marine_group;	2.20E-06	2.18E-10	2.20E-06	0	0	0	0.249999725	0.342883172
k__Bacteria;p__Firmicutes;c__Clostridia;o__Peptostreptococcales-Tissierellales;f__Anaerovoracaceae;g__S5-A14a;	1.47E-06	9.69E-11	1.47E-06	5.87E-06	4.11E-10	3.02E-06	0.109374355	0.174528541
k__Bacteria;p__Proteobacteria;c__Alphaproteobacteria;o__Defluviicoccales;f__Defluviicoccaceae;g__Defluviicoccus;	1.47E-06	9.69E-11	1.47E-06	2.20E-06	2.18E-10	2.20E-06	1	1
k__Bacteria;p__Actinobacteriota;c__Actinobacteria;o__Pseudonocardiales;f__Pseudonocardiaceae;g__Pseudonocardia;	2.94E-06	2.39E-10	2.30E-06	0	0	0	0.124999725	0.189285298
k__Bacteria;p__unidentified_Bacteria;c__Gammaproteobacteria;o__Xanthomonadales;f__Xanthomonadaceae;g__unidentified_Xanthomonadaceae;	0	0	0	2.94E-06	2.39E-10	2.30E-06	0.124999725	0.189285298
k__Bacteria;p__Proteobacteria;c__Gammaproteobacteria;o__Aeromonadales;f__Succinivibrionaceae;g__Succinivibrio;	3.67E-06	2.59E-10	2.40E-06	0	0	0	0.062499771	0.103746823
k__Bacteria;p__Proteobacteria;c__Alphaproteobacteria;o__Acetobacterales;f__Acetobacteraceae;g__Rubritepida;	3.67E-06	2.59E-10	2.40E-06	0	0	0	0.062499771	0.103746823
k__Bacteria;p__unidentified_Bacteria;c__Thermoleophilia;o__Gaiellales;f__unidentified_Gaiellales;g__unidentified_Gaiellales;	1.47E-06	9.69E-11	1.47E-06	0	0	0	0.499999817	0.607201087
k__Bacteria;p__Actinobacteriota;c__Actinobacteria;o__Frankiales;f__Sporichthyaceae;g__hgcI_clade;	1.47E-06	9.69E-11	1.47E-06	0	0	0	0.499999817	0.607201087
k__Bacteria;p__Firmicutes;c__Clostridia;o__unidentified_Clostridia;f__Hungateiclostridiaceae;g__Ercella;	2.20E-06	1.19E-10	1.63E-06	0	0	0	0.249999725	0.342883172
k__Bacteria;p__Bacteroidota;c__Bacteroidia;o__Bacteroidales;f__Marinifilaceae;g__Sanguibacteroides;	2.20E-06	1.19E-10	1.63E-06	0	0	0	0.249999725	0.342883172
k__Bacteria;p__Cyanobacteria;c__Cyanobacteriia;o__Cyanobacteriales;f__Phormidiaceae;g__Tychonema_CCAP_1459-11B;	0	0	0	1.47E-06	9.69E-11	1.47E-06	0.499999817	0.607201087
k__Bacteria;p__unidentified_Bacteria;c__Kazania;o__unidentified_Kazania;f__unidentified_Kazania;g__unidentified_Kazania;	2.20E-06	1.19E-10	1.63E-06	0	0	0	0.249999725	0.342883172
k__Bacteria;p__Firmicutes;c__Negativicutes;o__Acidaminococcales;f__Acidaminococcaceae;g__Succiniclasticum;	0	0	0	1.47E-06	9.69E-11	1.47E-06	0.499999817	0.607201087
k__Bacteria;p__Proteobacteria;c__Gammaproteobacteria;o__Burkholderiales;f__Oxalobacteraceae;g__Oxalobacter;	7.34E-06	3.41E-10	2.75E-06	1.47E-06	4.74E-11	1.03E-06	0.038573805	0.067029891
k__Bacteria;p__Bacteroidota;c__Bacteroidia;o__Flavobacteriales;f__Flavobacteriaceae;g__Flavirhabdus;	1.47E-06	9.69E-11	1.47E-06	0	0	0	0.499999817	0.607201087
k__Bacteria;p__Proteobacteria;c__Gammaproteobacteria;o__Burkholderiales;f__Comamonadaceae;g__Paucibacter;	3.67E-06	2.09E-10	2.16E-06	0	0	0	0.062499771	0.103746823
k__Bacteria;p__Proteobacteria;c__Alphaproteobacteria;o__Ferrovibrionales;f__unidentified_Ferrovibrionales;g__Taonella;	2.94E-06	1.89E-10	2.05E-06	0	0	0	0.124999725	0.189285298
k__Bacteria;p__Firmicutes;c__Clostridia;o__Clostridia_UCG-014;f__unidentified_Clostridia_UCG-014;g__unidentified_Clostridia_UCG-014;	1.47E-06	4.74E-11	1.03E-06	1.47E-06	9.69E-11	1.47E-06	1	1
k__Bacteria;p__Chloroflexi;c__Anaerolineae;o__Anaerolineales;f__Anaerolineaceae;g__Anaerolineaceae_UCG-001;	0	0	0	1.47E-06	9.69E-11	1.47E-06	0.499999817	0.607201087
k__Bacteria;p__Proteobacteria;c__Alphaproteobacteria;o__Rhodobacterales;f__Rhodobacteraceae;g__Silicimonas;	0	0	0	2.94E-06	1.89E-10	2.05E-06	0.124999725	0.189285298
k__Bacteria;p__Chloroflexi;c__Anaerolineae;o__SBR1031;f__unidentified_SBR1031;g__unidentified_SBR1031;	3.67E-06	2.09E-10	2.16E-06	0	0	0	0.062499771	0.103746823
k__Bacteria;p__Actinobacteriota;c__Actinobacteria;o__Corynebacteriales;f__Corynebacteriaceae;g__Lawsonella;	1.47E-06	4.74E-11	1.03E-06	2.94E-06	1.40E-10	1.76E-06	0.687499656	0.786016556
k__Bacteria;p__Bacteroidota;c__Bacteroidia;o__Flavobacteriales;f__Flavobacteriaceae;g__Planktosalinus;	0	0	0	1.47E-06	9.69E-11	1.47E-06	0.499999817	0.607201087
k__Bacteria;p__Firmicutes;c__Bacilli;o__Lactobacillales;f__Leuconostocaceae;g__Leuconostoc;	1.47E-06	9.69E-11	1.47E-06	2.94E-06	1.40E-10	1.76E-06	0.687499656	0.786016556
k__Bacteria;p__Firmicutes;c__Clostridia;o__Lachnospirales;f__Lachnospiraceae;g__Lachnoanaerobaculum;	3.67E-06	2.09E-10	2.16E-06	7.34E-07	2.42E-11	7.34E-07	0.218749484	0.310942753
k__Bacteria;p__Proteobacteria;c__Alphaproteobacteria;o__Rhizobiales;f__Ancalomicrobiaceae;g__Ancalomicrobium;	1.47E-06	9.69E-11	1.47E-06	1.47E-06	9.69E-11	1.47E-06	1	1
k__Bacteria;p__Deferribacteres;c__unidentified_Deferribacteres;o__Deferribacterales;f__Deferribacteraceae;g__Mucispirillum;	1.47E-06	9.69E-11	1.47E-06	0	0	0	0.499999817	0.607201087
k__Bacteria;p__Acidobacteriota;c__Holophagae;o__Subgroup_7;f__unidentified_Subgroup_7;g__unidentified_Subgroup_7;	0	0	0	1.47E-06	9.69E-11	1.47E-06	0.499999817	0.607201087
k__Bacteria;p__Firmicutes;c__Clostridia;o__Lachnospirales;f__Lachnospiraceae;g__[Ruminococcus]_gauvreauii_group;	1.47E-06	4.74E-11	1.03E-06	2.94E-06	1.40E-10	1.76E-06	0.687499656	0.786016556
k__Bacteria;p__Spirochaetota;c__Leptospirae;o__Leptospirales;f__Leptospiraceae;g__Leptospira;	2.94E-06	1.89E-10	2.05E-06	0	0	0	0.124999725	0.189285298
k__Bacteria;p__Firmicutes;c__Bacilli;o__Lactobacillales;f__Vagococcaceae;g__Vagococcus;	7.34E-07	2.42E-11	7.34E-07	2.20E-06	1.19E-10	1.63E-06	0.624999725	0.731466555
k__Bacteria;p__Firmicutes;c__Clostridia;o__Peptostreptococcales-Tissierellales;f__unidentified_Peptostreptococcales-Tissierellales;g__Murdochiella;	2.94E-06	1.40E-10	1.76E-06	7.34E-07	2.42E-11	7.34E-07	0.374999541	0.494226749
k__Bacteria;p__Myxococcota;c__Polyangia;o__Nannocystales;f__Nannocystaceae;g__Nannocystis;	5.14E-06	2.46E-10	2.34E-06	7.34E-07	2.42E-11	7.34E-07	0.070312099	0.11619505
k__Bacteria;p__Bacteroidota;c__Bacteroidia;o__Chitinophagales;f__Chitinophagaceae;g__Taibaiella;	0	0	0	1.47E-06	9.69E-11	1.47E-06	0.499999817	0.607201087
k__Bacteria;p__Proteobacteria;c__Gammaproteobacteria;o__Burkholderiales;f__Neisseriaceae;g__Neisseria;	3.67E-06	1.60E-10	1.88E-06	2.20E-06	6.94E-11	1.24E-06	0.726562099	0.819314707
k__Bacteria;p__Cyanobacteria;c__Vampirivibrionia;o__Vampirovibrionales;f__Vampirovibrionaceae;g__Vampirovibrio;	1.47E-06	9.69E-11	1.47E-06	0	0	0	0.499999817	0.607201087
k__Bacteria;p__Firmicutes;c__Clostridia;o__Lachnospirales;f__Lachnospiraceae;g__Syntrophococcus;	1.47E-06	9.69E-11	1.47E-06	0	0	0	0.499999817	0.607201087
k__Bacteria;p__unidentified_Bacteria;c__Gammaproteobacteria;o__Salinisphaerales;f__Solimonadaceae;g__unidentified_Solimonadaceae;	2.20E-06	1.19E-10	1.63E-06	0	0	0	0.249999725	0.342883172
k__Bacteria;p__Bacteroidota;c__Bacteroidia;o__Sphingobacteriales;f__Sphingobacteriaceae;g__Solitalea;	2.20E-06	1.19E-10	1.63E-06	0	0	0	0.249999725	0.342883172
k__Bacteria;p__Firmicutes;c__Desulfitobacteriia;o__Desulfitobacteriales;f__unidentified_Desulfitobacteriales;g__TC1;	2.94E-06	1.89E-10	2.05E-06	0	0	0	0.124999725	0.189285298
k__Bacteria;p__Gemmatimonadota;c__Longimicrobia;o__Longimicrobiales;f__Longimicrobiaceae;g__Longimicrobium;	2.94E-06	1.40E-10	1.76E-06	0	0	0	0.124999725	0.189285298
k__Bacteria;p__Verrucomicrobiota;c__Verrucomicrobiae;o__Pedosphaerales;f__Pedosphaeraceae;g__DEV114;	1.47E-06	9.69E-11	1.47E-06	0	0	0	0.499999817	0.607201087
k__Bacteria;p__Firmicutes;c__Bacilli;o__Erysipelotrichales;f__Erysipelotrichaceae;g__Catenisphaera;	7.34E-07	2.42E-11	7.34E-07	5.87E-06	2.13E-10	2.17E-06	0.03906219	0.067719966
k__Bacteria;p__Firmicutes;c__Clostridia;o__Lachnospirales;f__Lachnospiraceae;g__Lachnospiraceae_NK3A20_group;	0	0	0	3.67E-06	1.60E-10	1.88E-06	0.062499771	0.103746823
k__Bacteria;p__Firmicutes;c__Bacilli;o__Lactobacillales;f__Aerococcaceae;g__Facklamia;	1.47E-06	9.69E-11	1.47E-06	0	0	0	0.499999817	0.607201087
k__Bacteria;p__Actinobacteriota;c__Actinobacteria;o__Streptosporangiales;f__Nocardiopsaceae;g__Nocardiopsis;	1.47E-06	9.69E-11	1.47E-06	0	0	0	0.499999817	0.607201087
k__Bacteria;p__Proteobacteria;c__Gammaproteobacteria;o__Burkholderiales;f__Nitrosomonadaceae;g__Nitrosomonas;	3.67E-06	1.60E-10	1.88E-06	0	0	0	0.062499771	0.103746823
k__Bacteria;p__Proteobacteria;c__Gammaproteobacteria;o__Aeromonadales;f__Succinivibrionaceae;g__Succinivibrionaceae_UCG-001;	2.94E-06	1.40E-10	1.76E-06	0	0	0	0.124999725	0.189285298
k__Bacteria;p__Firmicutes;c__Clostridia;o__Peptostreptococcales-Tissierellales;f__unidentified_Peptostreptococcales-Tissierellales;g__Soehngenia;	0	0	0	1.47E-06	9.69E-11	1.47E-06	0.499999817	0.607201087
k__Bacteria;p__Chlamydiae;c__unidentified_Chlamydiae;o__Chlamydiales;f__Parachlamydiaceae;g__Neochlamydia;	1.47E-06	9.69E-11	1.47E-06	0	0	0	0.499999817	0.607201087
k__Bacteria;p__Cyanobacteria;c__Cyanobacteriia;o__Cyanobacteriales;f__Phormidiaceae;g__Phormidium_IAM_M-71;	5.14E-06	2.95E-10	2.56E-06	0	0	0	0.01562488	0.02995778
k__Bacteria;p__Proteobacteria;c__Alphaproteobacteria;o__Acetobacterales;f__Acetobacteraceae;g__Komagataeibacter;	1.47E-06	9.69E-11	1.47E-06	0	0	0	0.499999817	0.607201087
k__Bacteria;p__Bdellovibrionota;c__Oligoflexia;o__Silvanigrellales;f__Silvanigrellaceae;g__Silvanigrella;	1.47E-06	9.69E-11	1.47E-06	0	0	0	0.499999817	0.607201087
k__Bacteria;p__Actinobacteriota;c__Actinobacteria;o__Actinomycetales;f__Actinomycetaceae;g__F0332;	2.20E-06	1.19E-10	1.63E-06	3.67E-06	1.60E-10	1.88E-06	0.726562099	0.819314707
k__Bacteria;p__Proteobacteria;c__Alphaproteobacteria;o__Caulobacterales;f__Caulobacteraceae;g__Asticcacaulis;	7.34E-07	2.42E-11	7.34E-07	0	0	0	1	1
k__Bacteria;p__Bacteroidota;c__Bacteroidia;o__Sphingobacteriales;f__Sphingobacteriaceae;g__Nubsella;	0	0	0	7.34E-07	2.42E-11	7.34E-07	1	1
k__Bacteria;p__Bacteroidota;c__Bacteroidia;o__Chitinophagales;f__Chitinophagaceae;g__Pseudoflavitalea;	7.34E-07	2.42E-11	7.34E-07	7.34E-07	2.42E-11	7.34E-07	1	1
k__Bacteria;p__Desulfobacterota;c__Desulfobacteria;o__Desulfobacterales;f__Desulfosarcinaceae;g__Desulfatitalea;	1.47E-06	4.74E-11	1.03E-06	0	0	0	0.499999817	0.607201087
k__Bacteria;p__Desulfobacterota;c__Desulfobacteria;o__Desulfobacterales;f__Desulfococcaceae;g__Desulfonema;	0	0	0	7.34E-07	2.42E-11	7.34E-07	1	1
k__Bacteria;p__unidentified_Bacteria;c__Clostridia;o__Oscillospirales;f__Ruminococcaceae;g__unidentified_Ruminococcaceae;	7.34E-07	2.42E-11	7.34E-07	0	0	0	1	1
k__Bacteria;p__Chloroflexi;c__Ktedonobacteria;o__Ktedonobacterales;f__Ktedonobacteraceae;g__HSB_OF53-F07;	7.34E-07	2.42E-11	7.34E-07	0	0	0	1	1
k__Bacteria;p__Proteobacteria;c__Alphaproteobacteria;o__Rhizobiales;f__unidentified_Rhizobiales;g__Anderseniella;	0	0	0	7.34E-07	2.42E-11	7.34E-07	1	1
k__Bacteria;p__Firmicutes;c__Clostridia;o__unidentified_Clostridia;f__Hungateiclostridiaceae;g__UCG-012;	1.47E-06	4.74E-11	1.03E-06	0	0	0	0.499999817	0.607201087
k__Bacteria;p__Myxococcota;c__Polyangia;o__Polyangiales;f__Phaselicystidaceae;g__Phaselicystis;	0	0	0	7.34E-07	2.42E-11	7.34E-07	1	1
k__Bacteria;p__Myxococcota;c__Polyangia;o__Polyangiales;f__Sandaracinaceae;g__Sandaracinus;	2.94E-06	9.03E-11	1.42E-06	0	0	0	0.124999725	0.189285298
k__Bacteria;p__Proteobacteria;c__Gammaproteobacteria;o__Cellvibrionales;f__Cellvibrionaceae;g__Aestuariicella;	7.34E-07	2.42E-11	7.34E-07	0	0	0	1	1
k__Bacteria;p__Verrucomicrobiota;c__Verrucomicrobiae;o__Pedosphaerales;f__Pedosphaeraceae;g__SH3-11;	2.20E-06	6.94E-11	1.24E-06	0	0	0	0.249999725	0.342883172
k__Bacteria;p__Proteobacteria;c__Alphaproteobacteria;o__Rhizobiales;f__Beijerinckiaceae;g__Camelimonas;	7.34E-07	2.42E-11	7.34E-07	0	0	0	1	1
k__Bacteria;p__Proteobacteria;c__Gammaproteobacteria;o__Steroidobacterales;f__Woeseiaceae;g__JTB255_marine_benthic_group;	0	0	0	1.47E-06	4.74E-11	1.03E-06	0.499999817	0.607201087
k__Bacteria;p__Bacteroidota;c__Bacteroidia;o__Cytophagales;f__Cyclobacteriaceae;g__Ekhidna;	1.47E-06	4.74E-11	1.03E-06	0	0	0	0.499999817	0.607201087
k__Bacteria;p__Actinobacteriota;c__Actinobacteria;o__Frankiales;f__Acidothermaceae;g__Acidothermus;	0	0	0	7.34E-07	2.42E-11	7.34E-07	1	1
k__Bacteria;p__Bacteroidota;c__Bacteroidia;o__Bacteroidales;f__Williamwhitmaniaceae;g__Acetobacteroides;	1.47E-06	4.74E-11	1.03E-06	0	0	0	0.499999817	0.607201087
k__Bacteria;p__Firmicutes;c__Bacilli;o__Lactobacillales;f__Aerococcaceae;g__Aerococcus;	7.34E-07	2.42E-11	7.34E-07	0	0	0	1	1
k__Bacteria;p__Actinobacteriota;c__Actinobacteria;o__Propionibacteriales;f__Nocardioidaceae;g__Aeromicrobium;	2.20E-06	6.94E-11	1.24E-06	7.34E-07	2.42E-11	7.34E-07	0.624999725	0.731466555
k__Bacteria;p__Proteobacteria;c__Alphaproteobacteria;o__Rickettsiales;f__Rickettsiaceae;g__Candidatus_Megaira;	2.20E-06	6.94E-11	1.24E-06	0	0	0	0.249999725	0.342883172
k__Bacteria;p__Proteobacteria;c__Gammaproteobacteria;o__Diplorickettsiales;f__Diplorickettsiaceae;g__Rickettsiella;	7.34E-07	2.42E-11	7.34E-07	1.47E-06	4.74E-11	1.03E-06	1	1
k__Bacteria;p__Proteobacteria;c__Gammaproteobacteria;o__Burkholderiales;f__Rhodocyclaceae;g__Sterolibacterium;	1.47E-06	4.74E-11	1.03E-06	0	0	0	0.499999817	0.607201087
k__Bacteria;p__Firmicutes;c__Clostridia;o__Oscillospirales;f__unidentified_Oscillospirales;g__Hydrogenoanaerobacterium;	7.34E-07	2.42E-11	7.34E-07	0	0	0	1	1
k__Bacteria;p__Proteobacteria;c__Gammaproteobacteria;o__Xanthomonadales;f__Rhodanobacteraceae;g__Metallibacterium;	0	0	0	7.34E-07	2.42E-11	7.34E-07	1	1
k__Bacteria;p__Actinobacteriota;c__Actinobacteria;o__Propionibacteriales;f__Propionibacteriaceae;g__Micropruina;	0	0	0	7.34E-07	2.42E-11	7.34E-07	1	1
k__Bacteria;p__Cyanobacteria;c__Cyanobacteriia;o__Leptolyngbyales;f__Leptolyngbyaceae;g__HAVOmat113;	7.34E-07	2.42E-11	7.34E-07	0	0	0	1	1
k__Bacteria;p__Firmicutes;c__Clostridia;o__Clostridiales;f__Clostridiaceae;g__Clostridium_sensu_stricto_11;	2.94E-06	9.03E-11	1.42E-06	0	0	0	0.124999725	0.189285298
k__Bacteria;p__unidentified_Bacteria;c__Acidimicrobiia;o__unidentified_Acidimicrobiia;f__unidentified_Acidimicrobiia;g__unidentified_Acidimicrobiia;	7.34E-07	2.42E-11	7.34E-07	0	0	0	1	1
k__Bacteria;p__Actinobacteriota;c__Actinobacteria;o__Bifidobacteriales;f__Bifidobacteriaceae;g__Scardovia;	0	0	0	7.34E-07	2.42E-11	7.34E-07	1	1
k__Bacteria;p__Cyanobacteria;c__Cyanobacteriia;o__unidentified_Cyanobacteriia;f__unidentified_Cyanobacteriia;g__Leptolyngbya_ANT.L52.2;	7.34E-07	2.42E-11	7.34E-07	0	0	0	1	1
k__Bacteria;p__Firmicutes;c__Clostridia;o__Clostridiales;f__Clostridiaceae;g__Clostridium_sensu_stricto_18;	7.34E-07	2.42E-11	7.34E-07	0	0	0	1	1
k__Bacteria;p__Actinobacteriota;c__Actinobacteria;o__Micromonosporales;f__Micromonosporaceae;g__Virgisporangium;	7.34E-07	2.42E-11	7.34E-07	0	0	0	1	1
k__Bacteria;p__Spirochaetota;c__Leptospirae;o__Leptospirales;f__Leptospiraceae;g__Leptonema;	0	0	0	7.34E-07	2.42E-11	7.34E-07	1	1
k__Archaea;p__Nanoarchaeota;c__Nanoarchaeia;o__Woesearchaeales;f__GW2011;g__AR15;	7.34E-07	2.42E-11	7.34E-07	0	0	0	1	1
k__Bacteria;p__Fusobacteriota;c__Fusobacteriia;o__Fusobacteriales;f__Leptotrichiaceae;g__Leptotrichia;	1.47E-06	4.74E-11	1.03E-06	7.34E-07	2.42E-11	7.34E-07	1	1
k__Bacteria;p__Bacteroidota;c__Bacteroidia;o__Flavobacteriales;f__Flavobacteriaceae;g__Salinimicrobium;	0	0	0	7.34E-07	2.42E-11	7.34E-07	1	1
k__Bacteria;p__Firmicutes;c__Clostridia;o__Peptostreptococcales-Tissierellales;f__Peptostreptococcaceae;g__Peptoclostridium;	1.47E-06	4.74E-11	1.03E-06	0	0	0	0.499999817	0.607201087
k__Bacteria;p__Firmicutes;c__Clostridia;o__Lachnospirales;f__Lachnospiraceae;g__Cellulosilyticum;	1.47E-06	4.74E-11	1.03E-06	0	0	0	0.499999817	0.607201087
k__Bacteria;p__MBNT15;c__unidentified_MBNT15;o__unidentified_MBNT15;f__unidentified_MBNT15;g__unidentified_MBNT15;	7.34E-07	2.42E-11	7.34E-07	0	0	0	1	1
k__Bacteria;p__Proteobacteria;c__Alphaproteobacteria;o__Sphingomonadales;f__Sphingomonadaceae;g__Polymorphobacter;	1.47E-06	4.74E-11	1.03E-06	7.34E-07	2.42E-11	7.34E-07	1	1
k__Bacteria;p__Bacteroidota;c__Bacteroidia;o__Chitinophagales;f__Saprospiraceae;g__Portibacter;	7.34E-07	2.42E-11	7.34E-07	0	0	0	1	1
k__Bacteria;p__Desulfobacterota;c__Desulfobacteria;o__Desulfobacterales;f__unidentified_Desulfobacterales;g__Desulfatiferula;	7.34E-07	2.42E-11	7.34E-07	0	0	0	1	1
k__Bacteria;p__Firmicutes;c__Clostridia;o__Eubacteriales;f__Eubacteriaceae;g__Pseudoramibacter;	0	0	0	7.34E-07	2.42E-11	7.34E-07	1	1
k__Bacteria;p__Proteobacteria;c__Gammaproteobacteria;o__Aeromonadales;f__Succinivibrionaceae;g__Succinatimonas;	7.34E-07	2.42E-11	7.34E-07	0	0	0	1	1
k__Bacteria;p__Actinobacteriota;c__Actinobacteria;o__Micrococcales;f__Brevibacteriaceae;g__Brevibacterium;	7.34E-07	2.42E-11	7.34E-07	0	0	0	1	1
Others	0.051551975	0.002711635	0.007762639	0.029180058	0.00130234	0.005379674	0.011988012	0.024303565
